# Supplementary material for: Synergy of climate change with country success and city quality of life
Source: Sci Rep. 2023 May 15;13:7872. doi: 10.1038/s41598-023-35133-4 (PMC10184970; doi:10.1038/s41598-023-35133-4)
Supplement: Supplementary file 1 — Supplementary Information 1. [file 41598_2023_35133_MOESM1_ESM.xlsx]

## Sheet: Table S1
	Table S1. Success, climate change, and the two-dimensional 2020 Inglehart–Welzel World Cultural Map9 for 169 countries: original data and multiple criteria analysis results.
		Control cluster: Country success indicators																	Climate change indicators												Inglehart		Experimental cluster: Country success indicators
	Dimension:	Economic	Economic	Economic	Social	Social	Social	Social	Environmental	Political	Political	Political	Social	Social	Social	Economic	Calculated results														Cultural	Cultural	Political	Social	Social	Social	Social	Environmental	Environmental	Environmental	Environmental	Social	Environmental	Social	Calculated results
	Indicator:	GDP per capita	GDP per capita in PPP	Ease of doing business ranking	Corruption perceptions index	Human development index	Global gender gap	Happiness index	Environmental performance index	Freedom and control	Economic freedom	Democracy Index	Unemployment rate	Healthy life expectancy	Fragile state index	Economic decline index	Country Success (15 indicators, 169 countries), Qj	Country Priority (15 indicators, 169 countries), Pj	Energy use rank	ND-GAIN index	Public belief in the climate emergency	Country who say we should do everything necessary	EPI climate change	EPI climate change rank	EPI greenhouse gas emissions per capita	Climate perceptions index	EF carbon footprint (consumption)	CO₂ emissions from fossil fuel combustion and cement production	CO₂ emissions embodied in imports	Carbon pricing score at EUR60/tCO₂	Inglehart X-axis	Inglehart Y-axis	Government effectiveness	Civil liberties	The global sustainable competitiveness index	Human rights and rule of law index	Wealth per adult	Ecological footprint per capita	Environmental health	Air quality	PM2.5 exposure	Life expectancy at birth	Death rates from air pollution	Positive peace index	Country Success (17 indicators, 173 countries), Qj	Country Priority (17 indicators, 173 countries), Pj	Country national competitiveness degree, Nj
		1	2	3	4	5	6	7	8	9	10	11	12	13	14	15	16	17	1	2	3	4	5	6	7	8	9	10	11	12	1	2	1	2	3	4	5	6	7	8	9	10	11	12	13	14	15
	Links for data:	https://data.worldbank.org/indicator/NY.GDP.PCAP.CD?name_desc=false&view=chart	https://data.worldbank.org/indicator/NY.GDP.PCAP.PP.CD?end=2020&start=1990	https://www.worldbank.org/en/programs/business-enabling-environment/doing-business-legacy	https://www.transparency.org/en/cpi/2020/index/	https://hdr.undp.org/data-center/human-development-index#/indicies/HDI	https://www.weforum.org/reports/gender-gap-2020-report-100-years-pay-equality	https://worldhappiness.report/news/	https://sedac.ciesin.columbia.edu/data/set/epi-environmental-performance-index-2020/data-download	https://freedomhouse.org/report/freedom-world	(https://www.heritage.org/index/explore?view=by-region-country-year	https://www.eiu.com/topic/democracy-index	https://databank.worldbank.org/reports.aspx?dsid=2&series=SL.UEM.TOTL.ZS	https://apps.who.int/gho/data/node.main.688	https://fragilestatesindex.org/global-data/	https://fragilestatesindex.org/excel/	Kaklauskas, A., Milevicius, V., & Kaklauskiene, L. (2022). Effects of country success on COVID-19 cumulative cases and excess deaths in 169 countries. Ecological indicators, 137, 108703. http://iti4.vgtu.lt/SAVAS/daugkrit.aspx?sistemid=2076		https://worlddataview.com/topics/environment/energy_use_kg_of_oil_equivalent_per_capita	https://www.preventionweb.net/publication/nd-gain-index#:~:text=The%20ND%2DGAIN%20Index%20summarizes,the%20immediate%20global%20challenges%20ahead	https://www.undp.org/publications/peoples-climate-vote	https://www.undp.org/publications/peoples-climate-vote	https://epi.yale.edu/epi-results/2022/component/epi	https://epi.yale.edu/epi-results/2022/component/epi	https://epi.yale.edu/epi-results/2020/component/ghp	https://dataforgood.facebook.com/dfg/docs/climate-perceptions-index-2022	https://data.footprintnetwork.org/?_ga=2.71963411.189326942.1670490209-816356131.1670490209#/	https://dashboards.sdgindex.org/map/indicators/co2-emissions-from-fossil-fuel-combustion-and-cement-production	https://dashboards.sdgindex.org/map/indicators/co2-emissions-embodied-in-imports	https://dashboards.sdgindex.org/map/indicators/carbon-pricing-score-at-eur60-t-co2	https://www.worldvaluessurvey.org/WVSDocumentationWV7.jsp		https://www.theglobaleconomy.com/rankings/wb_government_effectiveness/	https://www.theglobaleconomy.com/rankings/civil_liberties/	https://solability.com/the-global-sustainable-competitiveness-index/downloads	https://fragilestatesindex.org/global-data/	https://www.credit-suisse.com/about-us/en/reports-research/global-wealth-report.html	https://data.footprintnetwork.org/?_ga=2.184401318.1652163107.1638254875-661260728.1638254875#/	https://sedac.ciesin.columbia.edu/data/set/epi-environmental-performance-index-2020/data-download	https://sedac.ciesin.columbia.edu/data/set/epi-environmental-performance-index-2020/data-download	https://sedac.ciesin.columbia.edu/data/set/epi-environmental-performance-index-2020/data-download	https://data.worldbank.org/indicator/SP.DYN.LE00.IN?end=2019&start=1960	https://ourworldindata.org/grapher/share-deaths-air-pollution?tab=table	https://www.visionofhumanity.org/public-release-data/	Kaklauskas, A., & Kaklauskiene, L. (2022). Analysis of the impact of success on three dimensions of sustainability in 173 countries. Scientific Reports, 12(1), 14719. http://iti4.vgtu.lt/SAVAS/daugkrit.aspx?sistemid=2140
Plus (+) or minus (-) indicates that a greater (lesser) criterion value corresponds to a greater significance by country:		+	+	-	+	+	+	+	+	-	+	+	-	+	-	-	+	-	-	+	+	+	+	-	-	+	-	-	-	+	+	+	+	-	+	-	+	+	+	+	+	+	-	-	+	-	+
	Measuring unit:	International dollar	International dollar	Rank	Index	Index	Index	Index	Index	Index	Index	Index	%	Index	Index	Index	Score	Rank	kg of oil equivalent per capita	score	% of population	Proportion of respondents by country who say we should do everything necessary, urgently in response, as a sub-set of those people who believe in the climate emergency	score	rank	score	score	score	tCO₂/capita	tCO₂/capita	%	score	score	Points	Points	Points	Points	USD	in global hectares	Score	Score	Score	Years	%	Score	Score	Rank	%
	Criteria weight:	1	1	1	1	1	1	1	1	1	1	1	1	1	1	1	1	1	1	1	1	1	1	1	1	1	1	1	1	1	1	1	1	1	1	1	1	1	1	1	1	1	1	1	1	1	1
	Country	169	169	169	169	169	169	169	169	169	169	169	169	169	169	169	169	169	167	163	37	37	160	160	158	102	147	165	143	37	97	97	168	168	168	168	168	160	161	161	161	167	165	147	168	168	168
1	Afghanistan	508.8	2087.6	173	19	0.511	0.564	2.52	25.5	5.5	55	2.85	11.73	52.493	102.9	8.3	0.0465	169	52	32.9999			22.2	172	100		0.155001	0.312	0.059				0.17	6	35	7.6	1.74	0.5	20	17.7	25.4	64.83	16.61	4.1	0.0524	171	0.2123
2	Albania	5215.3	13817.8	82	36	0.795	0.769	5.12	49	3	67	6.08	11.7	68.999	58.8	5.8	0.0785	77	24	49.7578			56.8	66	58.3	50.4527	0.852748	1.576	0.485		-0.783594	-0.773276	0.47	3	47.4	3.9	30.52	1.4	44.5	41.2	44.2	78.57	9.54	2.93	0.0796	92	0.3221
3	Algeria	3310.4	11268.3	157	36	0.748	0.634	4.89	44.8	5.5	47	3.77	12.83	66.005	74.6	6.2	0.0634	126	137	47.0466	65	53	52.5	84	44.6	43.5792	1.33319	3.535	0.307		-0.871664	-0.782942	0.38	5	41.1	6.3	8.87	1.7	50.4	45.3	21.9	76.88	10.73	3.39	0.067	134	0.2712
4	Angola	1895.8	6538.5	177	27	0.581	0.66	3.8	29.7	5.5	52	3.66	7.7	62.22	87.3	6.9	0.0563	152	143	37.861			49	97	60.3	56.6296	0.228893	0.675	0.19				0.24	5	40.3	6.4	3.53	0.7	20.4	26.8	32.6	61.15	9.52	3.84	0.0634	148	0.2566
5	Antigua and Barbuda	14450	18942.4	113	55	0.778	0.7	5.55	48.5	2	53	6.32	8.1	77.47	52.1	4.8	0.0889	57	181	48.4253			58.5	61	35.2			4.395					0.46	2	44.5	4.2	22.7	1.9	55.5	57.5	44.6	77.02	4.89		0.0914	63	0.3699
6	Argentina	8441.9	20767.6	126	42	0.845	0.746	5.93	52.2	2	53	6.95	11.67	69	46.1	5.4	0.084	65	160	48.817	58	65	60.2	54	29.8	60.9035	1.23301	3.473	0.566		0.240708	-0.400546	0.45	2	48.1	3.6	7.22	5.1	60.2	56.9	54.7	76.67	3.91	2.63	0.0869	69	0.3519
7	Armenia	4267.5	13284.2	47	49	0.776	0.684	5.28	52.3	4	71	5.35	20.21	67.055	64.2	6.2	0.0745	94	83	55.5871			46.7	102	60.3	45.9465	0.912473	1.988	0.551		-0.880879	-0.174265	0.47	4	47.2	6.3	22.57	1.3	43.5	36.3	22.1	75.09	11.37	2.97	0.0752	111	0.3044
8	Australia	51812.2	52518.3	14	77	0.944	0.731	7.18	74.9	1	83	8.96	6.61	73.9	19.7	1.3	0.1696	8	186	68.496	72	76	70.4	20		60.21	4.69678	15.368	3.312	20.356	2.3048	0.611245	0.84	1	50.2	1.4	483.76	10.8	91.6	98.2	100	82.9	1.11	1.39	0.2129	7	0.862
9	Austria	48105.4	55097.5	27	76	0.922	0.744	7.27	79.6	1	73	8.16	5.77	73.3	24.1	1.3	0.1636	13	11	70.1439			71.3	16	23	60.7917	3.93644	6.732	4.106	47.615	1.98455	0.572637	0.85	1	56.7	0.6	290.35	4.6	88	81.3	73.9	81.79	3.22	1.57	0.2012	12	0.8147
10	Azerbaijan	4214.3	14452	34	30	0.756	0.687	5.17	46.5	6.5	69	2.68	6.27	65.656	71.3	4.4	0.0738	98	84	50.0682			48.6	100	40.3	47.8946	1.05155	3.72	0.353		-0.801294	-0.421708	0.46	6	45.1	8	11.93	1.8	32.7	24.9	12.7	73.01	10.87	3.59	0.0743	114	0.3009
11	Bahrain	23443.4	43181.2	43	42	0.852	0.629	6.65	51	6.5	66	2.49	4.09	69.495	49.9	3.9	0.0967	47	80	52.7416			67.1	30			6.90503	20.546	3.183				0.59	6	41.3	8.7	87.56	7.3	49.2	41.2	16.5	77.29	14.67	3.11	0.1048	48	0.4243
12	Bangladesh	1968.8	5082.7	168	26	0.632	0.726	5.03	29	5	56	5.99	5.3	64.8	85.7	5.8	0.0632	128	77	36.8814			35.6	140	89.7	51.9229	0.32246	0.564	0.206		-0.613917	-1.53384	0.33	5	43.3	7	7.84	0.6	22.4	20.2	24.2	72.59	20.33	3.81	0.0658	139	0.2663
13	Barbados	15191.2	13576.8	128	64	0.814	0.749	4.89	45.6	1	61	6.32	12.79	79.64	46.4	5.4	0.0869	59	174	57.5367			59.1	58	45.7		2.65571	3.782					0.6	1	44.8	3.4	63.26	1.9	60.7	66	40.7	79.19	5.46		0.0961	60	0.3889
14	Belarus	6411.2	20199.7	49	47	0.823	0.746	5.53	53	6.5	62	2.59	5.28	66.253	65.8	4.9	0.0797	76	41	57.8549			53.1	80	19		2.12674	6.079	2.794		-0.441676	0.454225	0.34	6	48.6	7.4	23.28	5.1	55.9	49.9	34.1	74.23	6.78	3.08	0.0773	100	0.313
15	Belgium	44594.4	51968.2	46	76	0.931	0.75	6.83	73.3	1	69	7.51	6.01	72.199	27.1	3.9	0.1406	20	30	62.735			70.2	21	19.6	56.2496	4.5636	7.226	5.175	33.646	1.52086	0.181874	0.74	1	52.1	0.7	351.33	3.7	86	80.7	69.8	81.75	3.31	1.57	0.1753	17	0.7097
16	Belize	4435.6	6456	135	24	0.716	0.671	5.956	41.9	1.5	57	4.97	7.82	75.09	60.8	6	0.0726	101	172	43.8376			37.7	129	63.2		1.64079	1.466	0.555				0.36	2	48.2	5.4	10.36	6.5	40.3	39.4	40.2	74.62	6.79		0.0743	115	0.3008
17	Benin	1291	3505.6	149	41	0.545	0.658	5.05	30	3	55	4.58	2.54	54.713	72.5	6.5	0.0654	121	112	38.2192			30.7	155	85.7	51.3331	0.397322	0.553	0.158				0.44	2	40.8	4.6	2.56	1.2	20.3	25.6	37.5	61.77	15.17	3.26	0.0766	106	0.31
18	Bhutan	3122.4	11508.2	89	68	0.654	0.635	5.01	39.3	3	62	5.71	3.74	72.77	69.5	5	0.0821	70	54	47.8477			24.7	169	61.1		1.20214	2.495	0.463				0.58	4	49	5.7	18.88	4.3	29.8	24.4	30.6	71.78	16.15	2.99	0.0856	73	0.3465
19	Bolivia	3143	8367.3	150	31	0.718	0.734	5.72	44.3	3	43	5.08	5.61	63.901	75	5.1	0.0703	109	163	41.3503			40	120	26.3	60.3104	0.749222	1.773	0.213		-0.302185	-1.23846	0.38	3	50	6.2	12.29	3.2	35.9	32.4	34.5	71.51	8.56	3.28	0.0719	120	0.2913
20	Bosnia and Herzegovina	6031.6	15611.8	90	35	0.78	0.712	5.81	45.4	4	63	4.84	16.85	68.098	70.2	5.9	0.0726	102	18	49.6858	60	57	57.5	63	28.6	56.0696	1.96357	6.528	0.659		-0.640824	-0.0787329	0.29	4	50.5	5.1	30.6	3.9	43.9	31.6	29.3	77.4	12.36	3.19	0.0722	119	0.2921
21	Botswana	6711	16920.8	87	60	0.735	0.709	3.47	40.4	2.5	70	7.62	17.7	59.269	57.1	5.5	0.0781	81	132	48.34			37.9	128	30.5	56.5729	1.72887	2.772	0.855				0.55	2	42.2	4.9	15.6	1.9	20.2	19.7	17.8	69.59	8.91	2.69	0.0846	75	0.3426
22	Brazil	6796.8	14836.3	124	38	0.765	0.691	6.33	51.2	2.5	54	6.92	13.67	66.601	73	5.2	0.0769	88	161	48.1122	64	69	51.7	88	43.6	65.9121	0.703356	2.199	0.241		-0.016939	-0.32503	0.4	2	49.1	7	18.27	3.6	49.7	50	56.6	75.88	4.28	2.98	0.0772	102	0.3124
23	Bulgaria	9975.8	24367.3	61	44	0.816	0.727	5.27	57	2	70	6.71	5.71	67	49.2	4.9	0.0964	48	12	54.9284			69.5	24	29.8	53.5	2.06444	5.389	0.754		-0.554449	0.786906	0.48	2	51.6	3	36.44	4.6	50.3	33	28.2	74.91	8.5	3.44	0.1012	53	0.4098
24	Burkina Faso	830.9	2279.2	151	40	0.452	0.635	4.83	38.3	4	57	3.73	4.96	54.151	85.9	6.7	0.0605	138	116	37.1803			31.9	150	79.7	55.1235	0.189092	0.19	0.103		-0.769	-1.26	0.35	4	42.4	5.7	1.68	1.2	19.6	28.9	44.7	61.58	15.19	4.09	0.0673	133	0.2725
25	Burundi	274	771.2	166	19	0.433	0.745	3.78	27	6.5	49	2.14	0.8	53.4	97.9	8.5	0.05	164	107	35.5189			16.8	177	100		0.0451276	0.051	0.02				0.23	6	38.4	9.1	728	0.8	21.9	36	57.9	61.58	16.01		0.1014	52	0.4106
26	Cabo Verde	3064.3	6377	137	58	0.665	0.725	5.13	32.8	1	64	7.65	13.41	73.58	64.8	5.7	0.0754	92	144	51.5388			39.5	123	77.3			0.989					0.55	1	43	3.1	6.17	1.6	30.4	26.5	21.4	72.98	12.44		0.0808	89	0.3271
27	Cambodia	1512.7	4422	144	21	0.594	0.694	4.83	33.6	6	57	3.1	0.31	62	80.3	5	0.0616	135	68	38.7323			30.9	154	73.8	51.3798		0.917	0.399				0.41	5	45.9	7.3	5.9	1.3	30.5	30.1	43.2	69.82	16.55	3.63	0.0667	136	0.27
28	Cameroon	1499.4	3772.7	167	25	0.563	0.686	5.14	33.6	6	54	2.77	3.62	53.515	97.9	6.8	0.0563	151	108	38.9561			66.4	33	80.7	49.9238	0.188677	0.26	0.125				0.31	6	46	7.8	3.04	1.1	13.6	16.4	16.4	59.29	12.74	4.01	0.0618	154	0.2504
29	Canada	43241.6	48072.6	23	77	0.929	0.772	7.1	71	1	78	9.24	9.48	73.8	18.7	1.2	0.1518	16	148	67.5393	75	75	65.7	37	2.7	60.3827	5.29035	14.197	3.258	34.204			0.85	1	51.3	1.4	332.32	11.7	91.7	94.8	94.8	82.05	1.5	1.37	0.1841	16	0.7452
30	Central African Republic	476.9	979.6	184	26	0.397	0.686	3.48	36.9	7	50	1.32	4.33	63.78	107.5	8.4	0.0492	165	109	27.1484			45.4	105	44.7		0.0348672	0.039	0.063				0.13	7	36.9	9.2	840	1.2	12.2	22	36.8	53.28	13.73	4.43	0.1017	51	0.4118
31	Chad	614.5	1603.4	182	21	0.398	0.596	4.36	26.7	6.5	50	1.55	2.26	48.478	106.4	8.5	0.0473	167	129	26.687			17.4	176	46.5		0.049385	0.056	0.057				0.18	6	37.1	8.5	1.12	1.6	14.9	26.8	42.4	54.24	16.06	4.37	0.0535	168	0.2167
32	Chile	13231.7	25067.7	59	67	0.851	0.723	6.17	55.3	1	77	8.28	11.51	70	42.5	3.6	0.1043	40	162	60.9086	66	71	54.3	79	39.2	68.286	1.89516	4.246	1.392	16.883	-0.0804577	0.236034	0.71	2	50.6	3.9	53.59	4.8	63.4	56.1	53	80.18	5.41	2.15	0.1101	42	0.4456
33	China	10500.4	17312	31	42	0.761	0.676	5.34	37.3	6.5	60	2.27	5	69.593	69.9	3.9	0.0783	80	56	57.8677			46.3	103	27.7		2.6792	7.412	0.202		-0.0975727	0.578473	0.64	6	50.8	9.3	67.77	3.5	41.8	27.1	23.4	76.91	16.7	3	0.0835	79	0.3381
34	Cyprus	26623.8	38458.2	54	57	0.895	0.692	5.88	64.8	1	70	7.56	7.21	73.898	56.1	5.1	0.1129	37	85	57.5892			63.1	46	31.2	55.3506		5.38	2.396				0.69	1	47.6	2.9	142.3	2.1	81.5	73.1	58.8	80.98	5.02	2.26	0.1256	36	0.5086
35	Colombia	5332.8	14565.4	67	39	0.767	0.758	6.01	52.9	3	69	7.04	15.44	68.001	76.6	4.8	0.0797	75	164	48.063			55.4	71	57.2	62.5056	0.671709	1.751	0.375	24.721	0.339142	-1.57972	0.51	3	47.4	6.5	16.93	1.6	55	49.1	50.1	77.29	6.32	3.18	0.0818	83	0.3311
36	Comoros	1402.6	3313.2	160	21	0.554	0.719	4.29	32.1	4.5	54	3.09	8.43	57.349	81.2	7.3	0.0556	156	145	37.501			41.7	114	100			0.297					0.15	4	38.6	5.8	5.4	0.9	27.3	37.7	54.7	64.32	13.22		0.0597	160	0.2418
37	Congo Dem Rep	556.8	1131.1	180	19	0.48	0.578	5.34	36.4	6	50	1.13	4.55	60.97	108.4	8	0.0504	163	101	31.0757			40.1	118	100	46.9888	0.0489689	0.028	0.053				0.13	6	44.5	9.5	1.24	0.7	22.4	29.9	45.4	60.68	15.47	4.31	0.0525	170	0.2125
38	Congo Rep	1972.5	3638.6	180	18	0.574	0.596	4.31	30.8	6.5	51	3.11	10.27	54.67	97.2	5.9	0.0517	160	110	34.837							0.219899	0.565	0.251				0.19	5	41.7	8.1	2.18	0.9	18.1	20	20	64.57	11.33	4	0.053	169	0.2145
39	Costa Rica	12076.8	21031.8	74	57	0.538	0.782	7.07	52.5	1	66	8.16	17.08	71.4	40.2	4.6	0.0915	53	151	53.7868			54.8	76	63.3	67.3065	1.01191	1.552	1.036				0.57	1	52.6	1.2	44.34	1.8	60.5	56.2	57.4	80.28	4.38	2.31	0.1023	50	0.4142
40	Cote d'Ivoire	2325.7	5458.2	110	36	0.851	0.606	4.72	25.8	4.5	60	4.11	3.5	53.32	89.7	6.4	0.0651	122	111	39.6088			20.2	174	91.7	55.3738	0.262749	0.382	0.181				0.39	4	45.3	7	6.62	1.6	19.4	20.3	25.9	57.78	14.03	3.64	0.071	124	0.2876
41	Croatia	13828.5	28503.9	51	47	0.783	0.72	5.88	63.1	1.5	62	6.5	7.2	70.799	46.1	5	0.1009	44	19	54.7852			70	23	38.9	59.4077	2.27631	4.137	1.195		0.119626	0.0842933	0.59	2	57.2	2.9	69.14	3.1	61.2	50.8	46.4	78.42	6.25	2.31	0.1068	45	0.4325
42	Czech Republic	22762.2	41737.4	41	54	0.9	0.706	6.97	71	1	75	7.67	2.94	70.807	35.7	3.7	0.132	25	16	62.6093			76.3	10	20.4	43.4473	3.49352	8.215	1.624	30.073	1	1.23	0.7	1	55.2	2.1	78.1	5.9	68.3	58.8	49.1	79.13	5.62	1.99	0.1434	26	0.5805
43	Denmark	60908.8	60398.5	4	88	0.94	0.782	7.62	82.5	1	78	9.15	5.66	72.7	17.2	1.3	0.1895	4	2	71.096			95	1	31.8	56.1756	3.45021	4.522	4.051	45.365	2.90445	1.09736	0.9	1	61	1.4	376.07	4.4	91.7	85.5	78.8	81.2	2.6	1.24	0.2262	4	0.9157
44	Djibouti	3425.5	5782.1	112	27	0.524	0.705	4.18	28.1	6	53	2.71	11.57	67.87	82.7	6.7	0.0567	150	147	42.4294			40.1	118	74.8		0.39583	0.356	1.188				0.35	5	41.4	7.4	3.11	0.9	20.1	21.1	16.7	67.11	9.86	3.75	0.0572	165	0.2314
45	Dominican Republic	7268.2	17936.7	115	28	0.756	0.7	5.55	46.3	3	61	6.32	8.9	66.102	64.4	4.6	0.0784	79	153	46.468			56.1	69	59.1	53.1306	1.0119	2.56	0.515				0.43	3	44.5	5	22.7	1.3	36.1	37.4	34.8	74.08	6.8	3.19	0.0835	80	0.338
46	Ecuador	5600.4	10896.4	129	39	0.759	0.729	5.76	51	3	51	6.13	6.23	68.8	69.4	5.4	0.0774	87	165	44.3898	58	61	60.2	54	55.9	62.1002		1.753	0.271		0.0992194	-1.74182	0.4	3	46.6	3.9	17.15	2.3	50.2	48.7	46.2	77.01	5.24	3.22	0.0812	87	0.3287
47	Egypt	3547.9	12607.8	114	33	0.707	0.629	4.28	43.3	6	54	2.93	10.45	61.998	86	7.6	0.0622	132	94	45.1115	66	58	55	74	60.4	39.4883		2.086	0.122		-2.19278	-0.899404	0.38	6	38.9	9.7	19.47	1.3	33.8	35.3	0	71.99	15.6	3.6	0.0656	141	0.2656
48	El Salvador	3798.6	8499	91	36	0.673	0.706	6.06	43.1	3	62	5.9	6.98	66.402	68.9	5.1	0.0769	89	159	45.1329			62.8	48	76.8	62.6635	0.790652	0.944	0.439				0.42	4	44.7	5.4	34	1.2	42.5	42.6	44.8	73.32	6.48	3.28	0.0776	99	0.3141
49	Equatorial Guinea	7143.2	17941.6	178	16	0.592	0.686	4.98	38.1	7	48	1.92	9.15	59.82	83	5.7	0.0596	141	102	39.6602			46.1	104	24.7		1.53123	7.317	0.472				0.18	7	40.8	8.3	18.25	2.5	27.6	24.6	17.6	58.74	8.68	4.08	0.0644	146	0.2606
50	Estonia	23312.3	38394.9	18	75	0.892	0.751	6.19	65.3	1	78	7.84	6.46	68.8	38.5	2.8	0.1322	24	7	62.7622			59	59	5.7		3.35837	7.879	3.432	28.579	0.698	0.96	0.79	1	59.4	1.4	77.82	10.6	73	80.3	95.7	78.5	1.25	1.9	0.1478	24	0.5984
51	Eswatini	3415.5	8853.6	121	33	0.527	0.709	0	33.8	6	54	3.08	24.65	61.05	77.9	8.8	0.0507	162	139				56.9	64	69.7		0.493418	0.824					0.33	5	43.1	8.5	13.83	2.3	17.6	21.1	24.1	60.19	8.8	3.66	0.059	163	0.239
52	Ethiopia	936.3	2423	159	38	0.485	0.705	4.28	34.4	6	54	3.38	2.79	59	94.6	6.1	0.0585	143	103	37.1546			26.1	166	83.5		0.0976068	0.128	0.204		-0.910556	-1.36317	0.38	6	47	7.9	3.54	1	25.2	38	58.4	66.6	15.06	3.74	0.0649	144	0.2627
53	Fiji	4881.5	11601.4	102	43	0.743	0.678	5.35	34.4	3	63	5.72	4.79	67.91	69.9	5.6	0.0775	86	190	51.8111			36.9	134	61.2		0.696887	1.554					0.56	3	46.7	6	15.71	1.9	34.7	30	31.5	67.44	8.08		0.0825	82	0.3338
54	Finland	49041.3	51089.8	20	85	0.938	0.832	7.84	78.9	1	76	9.2	7.83	72	14.6	2.6	0.1592	14	6	72.0454			77	9	18.7	53.67	4.07475	7.091	2.684	33.526	2.46447	0.858809	0.92	1	60.4	0.5	167.71	11.9	99.3	98.8	100	81.79	0.73	1.26	0.1844	15	0.7463
55	France	38625.1	46227	32	69	0.901	0.781	6.69	80	1.5	66	7.99	8.62	74	30.5	3.4	0.1324	23	1	66.9373	77	73	81.9	4	36.7	64.4131	2.50832	4.238	2.465	54.996	1.92861	0.515473	0.77	2	55.5	1.3	299.36	3.6	91.5	88.1	82.2	82.58	2.41	1.57	0.1576	21	0.6382
56	Gabon	7005.9	15190.6	169	30	0.703	0.596	4.85	45.8	6	57	3.54	20.47	59.962	69.1	5.7	0.0627	129	113	43.7047			63.8	43	49.3		0.581752	1.931	0.353				0.3	5	43.9	7.2	13.7	1.6	27.9	28.2	16.1	66.47	8.37	3.64	0.0666	137	0.2695
57	Georgia	4278.9	14863	7	56	0.812	0.708	4.89	41.3	3.5	77	5.31	12.05	64.3	71.2	5.3	0.082	71	86	57.8205	68	64	50.1	94	59.5		1.37436	2.499	0.558		-0.781	-0.992	0.67	3	51.2	5.1	14.16	1.6	38.7	31.1	31.9	73.77	9.6	2.77	0.0843	76	0.3412
58	Germany	45723.6	53694.4	22	80	0.947	0.787	7.16	77.2	1	74	8.67	4.31	72.5	23.2	1.3	0.1737	6	10	69.8487	77	73	71.5	14	23.2	59.0746	3.04197	7.69	3.021	40.784	2.20019	0.867853	0.79	1	54.6	0.8	268.68	4.3	89.6	81.1	70.4	80.94	3.03	1.4	0.2093	8	0.8473
59	Ghana	2328.5	5596.3	118	43	0.611	0.673	5.09	27.6	2	59	6.5	4.53	57.586	64.2	5.4	0.0738	99	114	43.9879			29.6	159	89.9	51.7235	0.395823	0.515	0.252		-0.965595	-1.87685	0.46	2	48.5	4.7	6.13	1.9	20.1	18	17.1	64.07	13.25	2.99	0.0829	81	0.3355
60	Greece	17676.2	28463.8	79	50	0.888	0.701	5.72	69.1	1.5	60	7.39	16.85	72.6	52.1	5.2	0.0941	50	25	60.2033			66.5	32	27.4	60.3229	2.56538	5.011	1.458	46.823	-0.25	0.262	0.59	2	50	3	104.6	3	80.6	67.5	57.6	81.94	4.89	2.23	0.1006	54	0.4074
61	Grenada	9680.2	15893.2	146	53	0.779	0.749	4.89	43.1	1.5	65	7.16	12.79	72.59	55.2	5.3	0.0819	72	175	53.589			59	59	63.4			2.62					0.48	2	42.6	2.4	21.04	1.7	46.3	42.9	31.3	72.4	6.48		0.0861	71	0.3487
62	Guatemala	4603.3	8854.2	96	25	0.663	0.666	6.44	31.8	4	64	4.97	4.65	64.958	79.2	4.8	0.0724	103	154	43.4258			36.7	136	76.9	56.5725	0.563132	1.057	0.289		0.00157703	-0.962107	0.35	4	41.6	7	30.59	1.5	30.8	34.3	41.2	74.3	10.38	3.65	0.0753	110	0.305
63	Guyana	6955.9	19705.8	134	41	0.682	0.707	5.72	35.9	2.5	56	6.01	15.82	70.26	66	5.5	0.074	97	171	42.6439			38.2	126	42.7		1.72919	2.813					0.4	3	48.7	3.2	12.28	3	33.5	31.9	20.6	69.91	7.05	3.29	0.077	104	0.3118
64	Guinea-Bissau	727.5	1948.9	174	19	0.48	0.642	4.98	29.1	4.5	55	2.63	3.16	35.28	92	7.4	0.0525	159	140	30.5546			33.6	145	85.1		0.0990317	0.146					0.19	4	39.4	6.9	1.83	1.5	15.1	22.1	32.8	58.32	16.43	3.94	0.057	166	0.2308
65	Haiti	1176.8	2925.4	179	18	0.51	0.746	3.62	27	5	52	4.22	14.5	55.7	97.7	8.5	0.0509	161	155	35.0279			37	132	86.4	43.0006	0.128988	0.256	0.101		0.129518	-0.866773	0.06	5	35.5	6.9	767	0.4	21.8	31.1	47.5	64	15.83	4.04	0.0997	57	0.4038
66	Honduras	2405.7	5420.6	133	24	0.634	0.722	5.92	37.8	4.5	61	5.36	9.39	67.3	76.8	5.8	0.0657	118	156	40.2515			43.1	110	74.8	58.704		0.975	0.332				0.37	4	42.2	6.9	15.38	1.4	33.4	35.4	46.9	75.27	11.51	3.57	0.0691	127	0.2797
67	Hong Kong SAR China	46323.9	59237.7	3	77	0.949	0.676	5.48	37.3	4	89	5.57	5.8	76.82	63.3	7.3	0.1204	30								47.6944							0.85	3	50.8	9.3	503.34					85.08			0.153	23	0.6194
68	Hungary	15899.1	33084.1	52	44	0.854	0.677	5.99	63.7	3	66	6.56	4.35	68	47.6	4.5	0.1031	41	13	56.3628			71.3	16	35.8	65.3273	2.40392	4.997	1.819	35.008	0.101	0.653	0.62	3	52.9	5	53.66	3.9	54.1	42.8	43	76.02	6.55	2.36	0.1056	47	0.4276
69	Iceland	59260.9	55216	26	75	0.949	0.877	7.55	72.3	1	77	9.37	5.01	73	17.8	2.8	0.1684	9	3	69.782			60.8	53	8.4			8.604	5.621	56.972	2.92135	0.650377	0.82	1	60.7	0.7	337.79		98.1	98.1	100	82.56	0.9	1.54	0.2052	11	0.8307
70	Yemen	824.1	3688.5	187	15	0.47	0.602	3.66	38.5	6.5	65	1.95	13.42	57.122	112.4	9.4	0.0481	166	82	34.4765						30.5925	0.153089	0.328	0.034		-1.19877	-1.40172	0.001	6	34.9	10	5.58	0.3				66.13	14.39	4.54	0.0475	173	0.1923
71	India	1900.7	6454.3	63	40	0.645	0.668	3.82	27.6	3	57	6.61	7.11	60.633	75.3	5.6	0.0711	107	61	43.983	59	53	45	106	66.5	56.6296	0.676507	1.769	0.08		-0.835	0.707	0.58	3	42.4	7.6	14.25	1.2	16.3	13.4	10.9	69.66	18.1	3.22	0.0772	103	0.3123
72	Indonesia	3869.6	12073.5	73	37	0.718	0.7	5.35	37.8	3	67	6.3	4.11	62.236	67.8	4.2	0.0821	69	67	46.7561	69	57	54.4	78	58.5	43.9412	0.702894	2.155	0.183		-0.654786	-1.11544	0.58	4	47.4	6.7	17.69	1.9	29	26.8	28.6	71.72	10.37	3.22	0.0843	77	0.3411
73	Iran, Islamic Rep.	2282.6	13116.1	127	25	0.783	0.584	4.72	48	6	49	2.2	10.96	66.3	83.4	7.2	0.0605	137	47	49.9903			55	74	21.8		2.31883	8.87	0.26		-0.872079	-0.573704	0.28	6	45.3	9.2	22.25	3.3	48.3	49.2	26.5	76.68	11.02	3.57	0.0613	155	0.248
74	Iraq	4157.5	9763.5	172	21	0.674	0.53	4.85	39.5	5.5	47	3.62	13.74	60.583	95.9	5.6	0.0574	145	46	42.9341	62	56	31.6	151	37	38.5519	1.28393	5.242	0.334		-1.2879	-0.878785	0.21	6	33.9	7.8	14.51	1.3	39.5	36.3	7.3	70.6	15	4.1	0.0591	162	0.2393
75	Ireland	83812.8	93612.2	24	72	0.955	0.798	7.09	72.8	1	81	9.05	5.92	72.4	19.9	2.5	0.1851	5	34	63.9844			66.6	31	13.3	59.4871	3.16601	6.754	5.238	52.654			0.82	1	56.8	1.8	266.15	4.7	94.2	94	91	82.3	1.68	1.43	0.2141	6	0.8668
76	Israel	43610.5	41854.9	35	60	0.919	0.718	7.16	65.8	2.5	74	7.84	4.61	73.503	75.1	3.9	0.1237	27	50	61.3168			56.9	64	26.7	52.791	3.20094	6.51	3.041	35.511	0.623892	0.208824	0.73	3	48.9	6.6	228.27	2.7	83.6	76.5	62.6	82.8	5.12	2.23	0.1362	29	0.5514
77	Italy	31676.2	41840	58	53	0.892	0.707	6.48	71	1	64	7.74	9.31	73.8	42.4	4.9	0.1158	33	26	59.9739	81	78	68.1	27	36.6	62.7608	2.61877	5.025	1.467	50.905	0.83979	0.370889	0.58	1	51.6	1.1	239.24	2.4	85.5	75.9	68.5	83.2	4.27	1.98	0.1343	30	0.5436
78	Jamaica	4664.5	9221.6	71	44	0.734	0.735	6.31	48.2	2	69	7.13	8.4	67.5	60	6.2	0.0834	67	170	48.8505			65.7	37	59.3	53.7783	0.826585	2.509	0.602				0.59	2	42.5	5.5	19.89	1.3	45.5	43.6	43.7	74.48	6.02	2.83	0.0842	78	0.3408
79	Japan	40113.1	42197.3	29	74	0.919	0.652	5.94	75.1	1	73	8.13	2.97	75.1	32.3	3.3	0.1485	17	57	65.5122	79	62	69.5	24	23	58.2871	3.50028	8.15	1.66	24.075	1.30972	1.65568	0.84	1	52.5	3.2	256.6	3.6	90.3	85.9	78	84.36	3.06	1.47	0.1652	19	0.6689
80	Jordan	4282.8	10355.6	75	49	0.729	0.623	4.4	53.4	5.5	66	3.62	18.5	67	75.4	6.5	0.0678	114	60	51.3998	67	59	58.4	62	68.7	36.2019	0.977921	2.498	0.644		-1.14228	-1.62037	0.52	5	39.5	7.1	28.32	1	58.6	58	29.1	74.53	9.81	3.19	0.071	125	0.2873
81	Kazakhstan	9055.7	26728.5	25	38	0.825	0.71	6.15	44.7	6	70	3.14	6.05	65.2	59.8	5.3	0.0836	66	87	57.9481			44.6	108	2.1		3.73354	15.516	0.88		-0.650301	-0.135559	0.53	5	47.1	6.4	33.46	5.9	40.8	32	26.6	73.18	8.67	3.12	0.0902	65	0.365
82	Kenya	1838.2	4452.2	56	31	0.601	0.671	4.61	34.7	4	55	5.05	2.98	60.704	90.3	6.5	0.0684	113	117	38.6973			49	97	84.3	57.7404	0.24352	0.3	0.13				0.42	4	46.5	6.5	12.31	0.8	25.7	34.9	49.9	66.7	10.93	3.54	0.0735	117	0.2976
83	Kyrgyz Republic	1173.6	4965	80	31	0.697	0.689	5.74	39.8	6	63	4.21	7.89	64.401	73.9	6.1	0.0662	117	88	52.1796	59	50	42.5	112	68.1		0.786083	1.764	0.356		-0.54222	-1.3435	0.38	4	46.6	6.6	5.82	1.3	33.7	27	27.9	71.6	12.57	3.43	0.0716	121	0.2899
84	Korea Dem People’s Rep	31489.1	43124.3	70	18	0.903	0.657	5.87	41.8	2	5	1.08	2.81	72.89	90	8.9	0.086	61	71	43.61							0.710351	1.137	0.001
85	Korea, Rep.	31489.1	43124.3	5	61	0.916	0.672	5.85	66.5	2	74	8.01	4.07	73.9	32.5	1.9	0.1456	19	72	67.175			62.6	50	15.9	60.351	4.73282	11.656	1.41	49.239	-0.45969	1.46234	0.8	2	51.3	3.1	211.37	4.9	81.4	71.7	53.8	83.23	7.03	1.69	0.1631	20	0.6603
86	Kosovo	4287.2	11367.9	57	36	0.829	0.71	6.32	55.2	4	67	6.22	15.86	63.813	58.5	6	0.0767	90	217							43.0954							0.43	3	50.7	3.8	46.09					72.5		3.14	0.0791	95	0.3202
87	Kuwait	32373.3	51962	83	42	0.806	0.65	6.11	53.6	5	63	3.8	6.79	66.9	50.9	2.4	0.1027	42	73	54.1786			49.7	95	0	39.4265	6.48186	20.825	3.099				0.46	5	41.2	7	129.89	7.9	57.3	55	24.2	75.49	14.89	2.66	0.108	43	0.4371
88	Lao PDR	2630.2	8234.5	154	29	0.613	0.731	5.03	34.8	6.5	56	1.77	0.95	58.968	76.9	5.1	0.0623	131	74	40.1021			30.7	155	77.3	45.5623	0.322028	4.652	0.377				0.33	6	46.5	7	7.38	2.3	27.2	27.8	41.3	67.92	18.42	3.66	0.0662	138	0.268
89	Latvia	17620	32019.2	19	57	0.866	0.785	6.03	61.6	1.5	72	7.24	8.19	67.1	42.3	3.2	0.1151	34	8	59.3572			67.7	29	35.3		1.926	3.591	2.956	29.16			0.69	2	58.2	2.7	70.45	7.6	58	54.8	53.2	75.24	4.24	2.14	0.1219	37	0.4933
90	Lebanon	4891	12288.8	143	25	0.744	0.599	4.58	45.4	4.5	52	4.16	6.61	67.355	84.7	7	0.0657	119	48	43.5358			56.8	66	63.9	42.0196	1.80877	3.805	0.786		-1.02427	-0.554951	0.25	4	37.9	6.9	55.01	1.6	53.1	47.8	25	78.93	9.84	3.55	0.0629	149	0.2545
91	Lesotho	861	2405.1	122	41	0.527	0.695	3.51	28	3	55	6.3	24.65	48.7	78.3	8.4	0.0559	154	133	41.3863			52.4	86	70.5		0.596044	1.019					0.3	3	41.3	5.1	1.23	1.3	11.8	15.3	18.8	54.33	9.1	3.48	0.0611	157	0.2475
92	Liberia	583.3	1428.2	175	28	0.48	0.685	4.63	22.6	3.5	49	5.32	3.3	56.498	90	8.3	0.0572	146	95	33.7772			24.9	167	100		0.0729567	0.199	0.104				0.19	4	41.4	6.2	4.45	1.1	21.3	30.9	43.7	64.1	13.62	3.72	0.0622	151	0.2519
93	Libya	3699.2	10846.9	186	17	0.724	0.629	5.41	43.3	6.5	56	1.95	19.39	62.3	95.2	8	0.0558	155	104	41.8453						37.1998	2.11253	7.382	0.631		-0.926063	-1.61999	0.06	6	41.8	9.4	17.2	2.9				72.91	11.03	4.1	0.0537	167	0.2176
94	Lithuania	19997.6	38734.7	11	60	0.882	0.745	6.26	62.9	1.5	77	7.13	8.43	67.906	36.5	3.6	0.1198	31	9	60.9592			65.9	34	24.9	56.57	3.12995	5.069	8.606	44.991	-0.106221	0.901827	0.72	1	55.9	2.4	63.5	5.4	63.2	62.7	60.5	76.13	3.28	2.01	0.1322	32	0.5352
95	Luxembourg	115874	118360	72	80	0.916	0.725	7.32	82.3	1	76	8.68	6.96	72.6	18.8	1.5	0.1954	1	35	68.5705			77.5	7	7.3		9.69558	13.059	3.874	68.693	1.40838	0.362382	0.89	1	58	1.2	477.31	6.3	92.6	87.2	81.4	82.45	2.46		0.2387	2	0.9664
96	Macao SAR China	86117.7	57807.2	31	77	0.761	0.719	5.34	37.3	4	70	5.57	2.5	76.82	64.7	7.3	0.1338	22															0.74	6	50.8	9.3	271.68					84.24			0.1318	33	0.5337
97	Madagascar	495.5	1593.1	161	25	0.528	0.723	4.21	26.5	3.5	61	5.7	1.92	59.305	79.5	7	0.0618	133	118	35.2712			39.9	121	89.4		0.0942712	0.133	0.054				0.28	3	39.2	5.8	1.96	0.9	22.1	36.1	56.4	67.04	16.66	3.66	0.0689	128	0.279
98	Malaysia	10401.8	27886.9	12	51	0.81	0.677	5.38	47.9	4	75	7.19	4.55	67.102	57.6	2.8	0.102	43	65	56.6428			52.8	81	23.7	50.0629	2.5545	8.423	0.916		-0.344769	0.0454304	0.72	4	47	7.1	29.29	4.2	55.4	50.3	36.5	76.16	6.12	2.59	0.1046	49	0.4236
99	Malawi	625.3	1568.4	109	30	0.483	0.664	3.6	38.3	3	53	5.74	5.99	57.948	84	7.7	0.0618	134	119	36.9891			34.2	144	100	63.1704	0.0836611	0.073	0.041				0.33	3	39.9	5.6	2.05	0.8	26.5	39.6	61.2	64.26	13.11	3.63	0.0684	130	0.2768
100	Maldives	7455.9	13765.6	147	43	0.74	0.646	5.2	35.6	4.5	57	6.14	7.18	70.6	66.2	5	0.0742	96	66	45.5777			27.7	161	64.7			3.323					0.47	5	48	7.4	25.51	-	48	51.2	61.3	78.92	5.56		0.0793	94	0.3209
101	Mali	858.9	2338.5	148	30	0.434	0.621	4.72	29.4	5.5	56	3.93	7.5	51.969	96	7.3	0.0546	157	120	34.7265			26.3	165	73		0.191385	0.167	0.091		-0.0536129	-1.3997	0.25	5	39.6	7.7	2.42	1.6	19.5	29.2	45.6	59.31	14.18	3.84	0.0609	158	0.2465
102	Malta	27884.6	42640.1	88	53	0.895	0.693	6.6	70.7	1.5	70	7.68	4.09	72.2	33.6	3.4	0.1217	29	39	58.578			62.6	50	35.6			3.612	2.066				0.72	1	50.9	3.1	148.93	1.4	86.1	77.6	66.6	82.6	4.17		0.1422	28	0.5757
103	Mauritania	1672.9	5256.9	152	29	0.546	0.614	4.23	27.7	5	55	3.92	10.66	57.161	88.7	6.8	0.0559	153	121	39.3312			32.6	146	58.6		0.423166	0.726	0.175				0.33	5	35.1	7.2	2.79	2.5	20	22.4	22	64.93	13.31	3.88	0.0623	150	0.2521
104	Mauritius	8622.7	20538.7	13	53	0.804	0.665	6.05	45.1	1.5	75	8.14	7.11	66.701	37.2	4.2	0.1069	38	138	56.9631			51	89	52.4			3.129					0.68	2	49.5	3.8	63.37	1.8	60	51.1	37.8	74.24	5.58	2.57	0.1119	40	0.4529
105	Mexico	8346.7	18833.1	60	31	0.779	0.754	6.32	52.6	3.5	66	6.07	4.71	68.597	67.2	4.2	0.0883	58	150	47.4597			65.2	41	39.3	67.38	1.22947	2.769	0.915	30.352	0.298084	-1.0662	0.46	3	46.4	6	42.69	2.1	47.5	40.8	42.2	75.05	6.65	3.12	0.0912	64	0.3691
106	Myanmar	1400.2	4793.6	165	28	0.632	0.726	4.308	25.1	5.5	54	3.04	1.02	59.302	70.9	5.5	0.0604	140	62	37.6052			22.2	172	70.6		0.30367	0.668	0.106		-0.893	-1.03	0.28	6	45.9	9.4	5.03	1.7	24.6	20.7	27	67.13	18.16	3.72	0.06	159	0.243
107	Moldova	4551.1	12100.6	48	34	0.75	0.757	5.77	44.4	3	56	5.78	4.71	65.699	66	5.5	0.0825	68	42	50.1679	50	55	52.2	87	67.4		0.959221	1.276	0.862		-1.51416	0.147986	0.4	4	49.8	4.8	15.49	2	45.6	44.3	41.7	71.9	5.72	3.11	0.0798	91	0.3231
108	Mongolia	4007.3	12100.6	81	35	0.737	0.706	5.68	32.2	1.5	62	6.48	4.33	62.5	51.9	4.5	0.0858	62	75	53.4762			16.6	178	1.1		2.32338	26.978	0.767				0.42	2	43.8	4	6.32	8.1	27.6	17.4	11.2	69.87	13.07	2.92	0.0875	68	0.3541
109	Montenegro	7686.1	20566.6	50	45	0.829	0.71	5.58	46.3	3	62	5.77	15.86	68.699	55.5	5	0.0818	73	20	54.5918			65.6	39	34.2		2.4912	3.678			0.0407131	-0.505518	0.49	3	48.1	3.7	60.31	2.4	46.7	33.9	31.2	76.88	10.33	2.79	0.0857	72	0.347
110	Morocco	3009.2	7296.2	53	40	0.686	0.605	4.92	42.3	5	63	5.04	10.15	66.208	71.2	5.2	0.0706	108	135	52.6144	68	52	48.7	99	69.9	48.6546	0.66174	1.748	0.349		-1.44763	-1.09782	0.49	5	41.8	5.9	13.46	1.4	33.3	27	14	76.68	12.38	3.18	0.074	116	0.2997
111	Mozambique	448.6	1296.6	138	25	0.456	0.723	4.79	33.9	4.5	51	3.51	3.39	54.706	91.7	8.3	0.0568	148	141	37.5593			31.1	152	86.6	53.8846	0.166683	0.21	0.135				0.34	4	43.7	5.3	1	0.7	28.1	40.7	64.5	60.85	12.58	3.7	0.0647	145	0.2621
112	Namibia	4211.1	9382.2	104	51	0.646	0.784	4.57	40.2	2	61	6.52	20.35	56.799	65.1	6.9	0.0699	110	100	45.1227			55.4	71	42.5		1.1823	1.526	0.83				0.51	2	40.6	2.9	15.29	4.4	22.5	24.4	27.2	63.71	9.47	3.08	0.0781	98	0.3163
113	Netherlands	52304.1	59228.8	42	82	0.944	0.736	7.46	75.3	1	77	8.96	4.09	72.4	22.9	1.8	0.1679	10	33	66.6384			65.8	36	17	50.371	3.65369	8.06	3.288	49.552	2.52072	0.7638	0.9	1	52.9	0.9	377.09	3.6	91	82.4	72.8	82.01	3.13	1.36	0.2067	10	0.8368
114	New Zealand	41791.8	44251.8	1	88	0.931	0.799	7.28	71.3	1	84	9.25	4.55	73.4	17.9	2.9	0.1701	7	187	69.6893			61.5	52	5.5	56.2306		6.942	3.024	33.159	2.85197	0.590621	0.84	1	57.2	0.5	348.2	12.1	88	97.4	100	81.71	0.97	1.45	0.215	5	0.8703
115	Nicaragua	1905.3	5570.1	142	22	0.66	0.804	5.97	39.2	5.5	57	3.6	5.82	67.657	77.1	5.6	0.0645	123	157	41.2939			38	127	65.2	60.7296	0.462216	0.766	0.24		-0.228116	-1.73364	0.34	5	44.1	7.6	12.24	1.7	40.2	41.7	53.5	74.49	9.97	3.57	0.0655	142	0.2653
116	Nigeria	2097.1	5186.7	131	25	0.539	0.635	4.76	31	4.5	57	4.1	9.01	50.102	97.3	7.9	0.0571	147	123	37.5364	60	59	50.8	91	80.9	45.9046	0.219887	0.609	0.189		-1.03058	-1.41094	0.28	5	40.9	8.4	6.45	1	13.9	18	21.4	54.69	12.56	3.84	0.062	153	0.251
117	North Macedonia	5888	16926.6	17	35	0.774	0.711	5.1	55.4	3	70	5.89	18.4	65.474	62.1	6.1	0.0785	78	44				75.2	11	44.3	55.3029	1.83688	3.43	0.507		-0.249105	0.144	0.53	3	50.4	2.9	51.79	2	43.6	26.5	18.3	75.8	12.74	2.87	0.085	74	0.3443
118	Norway	67294.5	63198	9	84	0.957	0.842	7.39	77.7	1	73	9.81	4.62	73.3	16.2	1.7	0.1942	2	4	75.4104			78.9	6	13.3	48.3365	2.49786	7.615	5.994	67.801	3.0488	0.992992	0.91	1	57.7	0.6	275.88	10.3	98.5	97.9	100	82.91	1.1	1.27	0.234	3	0.9471
119	Pakistan	1193.7	4876.6	108	31	0.557	0.564	4.93	33.1	5	55	4.31	4.65	58.709	92.1	7.1	0.061	136	53	39.0459	60	49	50.6	92	73.9	49.0867	0.383624	1.063	0.08		-0.549674	-1.42715	0.38	5	36.1	7.1	5.26	0.7	14.6	9.9	8.5	67.27	16.88	3.74	0.065	143	0.2633
120	Panama	12269	26775.7	86	35	0.815	0.73	6.18	47.3	2	67	7.18	10.23	69.652	46	2.7	0.094	51	158	49.4853	61	65	50.3	93	56.6	61.6912	1.43319	2.498	3.141				0.51	2	46.3	3.5	43.98	2.2	50.4	56	61.7	78.51	4.18	2.72	0.0994	58	0.4024
121	Papua New Guinea	2636.8	4326.4	120	27	0.555	0.635	5.35	32.4	3.5	58	6.1	2.74	65.22	82.3	6.7	0.0674	115	192	37.3896			47.6	101	79		0.218426	0.744	0.242				0.31	3	42.9	6.9	6.71	2.3	28.4	33.9	49.4	64.5	20.03	3.71	0.0711	123	0.2879
122	Paraguay	4949.7	13012.9	125	28	0.728	0.683	5.65	46.4	3	63	6.18	7.61	65.9	65.2	4.6	0.0761	91	166	48.0395			40.9	116	42.5	54.4865	0.582858	1.061	0.433				0.4	3	49.7	5.4	11.96	5.6	46.8	47	59	74.25	6.91	3.24	0.0793	93	0.3212
123	Peru	6126.9	11879.2	76	38	0.777	0.714	5.84	44	3	68	6.53	6.24	68.25	67.6	3.3	0.0848	64	167	48.5643			41.3	115	59.4	61.896	0.679496	1.356	0.46		-0.494699	-1.07711	0.45	3	49.9	3.4	17.02	2.1	45.1	46	47.6	76.74	7.54	3	0.0901	66	0.3647
124	Philippines	3298.8	8390.4	95	34	0.718	0.781	5.88	38.4	3.5	65	6.56	3.36	62	81	4.6	0.0777	85	59	43.8777	74	58	42.8	111	74.1	58.3508	0.632083	1.241	0.324		0.178679	-1.42783	0.51	4	44.7	7.5	15.29	1.1	34.1	30.4	34.2	71.23	12.1	3.41	0.0805	90	0.326
125	Poland	15656.2	34264.8	40	56	0.88	0.736	6.17	60.9	2	69	6.85	3.55	69.702	41	3.5	0.1166	32	22	60.9666	59	57	65.4	40	20.6	56.5644	3.0169	7.916	1.377	35.409	0.640869	-0.276199	0.58	2	52.8	3.9	67.48	4.7	58.9	44.7	40.7	77.86	7.43	2.14	0.1212	38	0.4908
126	Portugal	22439.9	34495.9	39	61	0.864	0.744	5.93	67	1	67	7.9	7.2	72.6	23.5	4	0.1221	28	37	62.1696			63.3	44	28.1	68.5033	2.57345	3.961	1.254	43.774	0.446466	-0.228918	0.72	1	55	0.9	142.54	3.2	83.4	84.4	86.4	80.68	2	1.7	0.1426	27	0.5773
127	Puerto Rico	32290.9	35279.3	65	28	0.742	0.7	7.039	44.6	1.5	53	6.32	11.17	80.69	64.7	5.1	0.0987	46	210							64.9783					0.73951	-1.55999	0.44	3	44.5	5	78.7					79.93	1.3		0.0999	56	0.4043
128	Qatar	50805.5	89948.6	77	63	0.848	0.629	6.37	37.1	5.5	72	3.24	3.45	66.9	43.7	1.2	0.1276	26	79	57.9724			12.1	180	0	48.5102	12.8229	37.019	6.825		-0.668654	-2.1997	0.69	5	40.9	6.1	146.73	11.9	56.9	48.6	13	80.23	14.97	2.69	0.1445	25	0.5848
129	Romania	12896.1	31945.7	55	44	0.828	0.724	6.14	64.7	2	70	6.4	4.84	67.355	46.7	4.1	0.1051	39	15	51.1245			84.6	3	45.2	54.7546	1.66305	3.715	0.803		-0.753	-0.372	0.45	2	54.5	3.3	50.01	3.7	50	43.6	41.1	75.46	6.32	2.53	0.1075	44	0.4351
130	Russia	10126.7	28213.4	28	30	0.824	0.706	5.48	50.5	6.5	61	3.31	5.73	64.703	72.6	4.9	0.0814	74	23	60.0125	65	49	59.9	57	9.2		3.60587	10.807	0.407		-0.579	0.449	0.5	6	49.9	8.8	27.16	6.4	53	54.1	46.9	73.08	4.11	3.09	0.0816	84	0.3302
131	Rwanda	797.9	2214	38	54	0.543	0.791	3.42	33.8	6	71	3.1	1.35	61.4	86	5.9	0.069	112	125	41.9968			35.9	138	100		0.102909	0.08	0.069		-0.719442	-1.23686	0.57	6	41.6	6.3	4.19	0.6	24.4	30.9	45.2	69.02	15.07	3.61	0.0783	96	0.3169
132	Samoa	4067.5	6777.8	98	43	0.715	0.678	5.35	37.3	2	62	5.72	4.79	73.75	70.4	6	0.0779	83	188	47.0685			35	141	67.3			1.239					0.61	2	45.1	3.6	6.71	1.5	42.4	33.4	46.3	73.32	13.33		0.0813	86	0.3289
133	Sao Tome and Principe	2157.8	4274.1	170	47	0.625	0.642	4.98	37.6	2	56	4.1	13.86	71.01	70.3	7.9	0.0636	124	142	41.6732			35	141	95.8			0.514					0.36	2	45	3	4.03	1	28.7	24.6	30.8	70.39	14.9		0.0684	131	0.2767
134	Saudi Arabia	20110.3	46762.5	62	53	0.854	0.599	6.49	44	7	62	2.08	8.22	66.603	68.8	3.9	0.0896	54	45	56.8084			37.5	130	0	44.0225	3.86903	17.967	1.866		-0.413733	-1.52398	0.53	7	44.1	8.9	68.7	5.8	47.2	37.4	10	75.13	14.75	3.16	0.0947	61	0.3832
135	Seychelles	11425.1	25699.7	100	66	0.796	0.665	4.21	58.2	2.5	64	8.14	7.18	73.74	54.7	3.6	0.0954	49	146	49.457			70.7	19	43.5			4.994					0.61	3	41.7	3.9	63.43		50.8	53.6	39.2	73.94	4.41		0.106	46	0.4292
136	Senegal	1487.8	3481.3	123	45	0.512	0.684	5.13	30.7	3	58	5.67	7.1	59.802	74.6	6.9	0.0665	116	126	40.9014			30.3	158	82.4	51.184	0.323907	0.624	0.144				0.5	3	43	5.1	4.7	1.2	20.4	25.4	33.8	67.94	14.77	3.16	0.0772	101	0.3126
137	Serbia	7666.2	19230.6	44	38	0.806	0.736	6.08	55.2	3.5	66	6.22	9.08	68.6	66.1	5.9	0.0848	63	21	50.6354			68.1	27	23.1	56.041	1.67758	4.937	0.6		-0.544	0.317	0.5	3	50.7	3.8	31.71	3.4	47.8	33.6	28.1	75.69	10.14	2.96	0.0876	67	0.3546
138	Sierra Leone	484.5	1738.6	163	33	0.452	0.668	3.85	25.7	3	48	4.86	4.6	51.651	84.4	8.3	0.0568	149	127	37.6527			24.9	167	99.3		0.136434	0.11	0.054				0.28	3	43.4	5.2	995	1	19.1	25.1	37.3	54.7	15.47	3.58	0.1259	35	0.5096
139	Singapore	59797.8	98526	2	85	0.938	0.724	6.38	58.1	4	89	6.03	5.19	76.953	26.3	1.1	0.1647	12	64	70.5811			40.2	117	11.9	56.9502	4.62122	7.778	7.469		-0.0886413	0.112458	1	4	50.3	4.3	333	3.2	85	76.9	61.8	83.5	5.8	1.56	0.1884	14	0.7629
140	Slovak Republic	19156.9	31832.4	45	49	0.86	0.718	6.33	68.3	1	67	6.97	6.79	69.201	38.2	3.7	0.1145	35	17	57.3369			71.9	13	30.5	56.9152	2.90444	5.629	2.509	36.021	0.575	0.653	0.61	2	54.9	2.4	68.06	4.5	64.3	56.2	43.1	77.47	6.32	2.18	0.1187	39	0.4804
141	Slovenia	25179.7	39593.3	37	60	0.917	0.743	6.46	72	1	68	7.54	5.17	71.4	25.8	2.9	0.1345	21	40	64.1095			75.2	11	28.2		3.30258	6.043	2.835	57.058	1.23113	0.904187	0.75	1	55.9	1.2	120.17	4.3	68.9	60.9	62.5	81.28	4.44	1.86	0.1547	22	0.6262
142	Solomon Islands	2258.4	2619.2	136	42	0.567	0.678	5.35	26.7	2	53	6.1	0.79	73.38	79.7	6.8	0.0716	105	194	42.1523			45	106	100		0.0554987	0.435					0.3	2	44.6	4.3	15.71	6.7	20.4	27	40.1	73	22.54		0.0782	97	0.3164
143	South Africa	5090.7	12095.9	84	44	0.709	0.78	4.96	43.1	2	59	7.05	28.74	56.904	70.1	7.5	0.0692	111	96	47.4392	76	70	62.8	48	22	57.4221	3.07197	7.62	0.419		0.114	-0.266	0.56	2	39.9	3.9	20.31	3.4	31.1	28.9	22.7	64.13	6.41	2.93	0.0764	109	0.3094
144	Spain	27057.2	38334.6	30	62	0.904	0.795	6.49	74.3	1	67	8.12	15.67	74.7	40.4	4.3	0.1135	36	32	61.8199	71	75	71.2	18	35.5	65.6371	2.38605	4.468	1.554	45.919	1.46389	0.638294	0.69	1	51.8	0.9	227.12	3.7	86.8	80.2	83.3	83.49	2.69	1.83	0.133	31	0.5385
145	Sri Lanka	3682	13225.4	99	38	0.782	0.68	4.33	39	4	57	6.14	4.84	67.299	81.8	5.2	0.0744	95	69	46.0106	55	54	31	153	80.2	61.9152	0.668001	0.986	0.345				0.48	4	46.3	8.1	23.83	1	42.1	37.8	44.8	76.98	10.1	3.32	0.0765	107	0.3097
146	St Kitts and Nevis	17435.9	24536.7	139	55	0.742	0.724	4.89	44.6	1	62	6.32	8.9	74.8	64.7	5.1	0.0892	55	182	55.5447								3.986					0.65	6	42.2	9	21.04						2.32		0.0869	70	0.3518
147	St Lucia	9276.1	12943.8	93	56	0.759	0.724	4.89	43.1	1	68	6.32	8.9	76.67	64.7	5.1	0.0865	60	179	54.3552			54.8	76	60.5		1.35223	2.396					0.53	1	44.8	9	21.04	0.9	47.8	46.3	36.1	76.2	5.91		0.0815	85	0.3298
148	Sudan	595.5	4243.8	171	16	0.51	0.629	2.817	34.8	6.5	45	2.54	17.71	66.09	104.8	8.1	0.0471	168	128	32.2828			52.8	81	67.7		0.208603	0.43	0.007				0.18	6	39	8.9	1.01	1.4	20.8	17.6	14.8	65.31	15.95	4.21	0.0507	172	0.2052
149	Suriname	6491.1	17016	162	38	0.738	0.707	6.269	45.2	2	50	6.82	8.65	72.13	60.1	6.7	0.0778	84	177	46.2812			52.8	81	41.6		1.65619	3.791					0.38	3	46.5	4	5.64	3.5	36.6	37.4	30.3	71.68	6.89		0.0765	108	0.3096
150	Sweden	51925.7	54563.1	10	85	0.945	0.82	7.36	78.7	1	75	9.26	8.45	72.7	18.2	1.5	0.1659	11	5	71.3362	66	64	77.2	8	37	56.4371	3.31834	3.826	3.263	29.026	3.12851	1.18335	0.87	1	62.1	0.6	336.17	7	98.4	98.2	100	82.96	0.81	1.23	0.2067	9	0.8369
151	Switzerland	86601.6	71352.4	36	85	0.955	0.779	7.57	81.5	1	82	8.83	4.94	74.4	17.1	1.6	0.1906	3	38	71.9254			81.6	5	41.5	59.7629	3.11578	3.732	4.362	69.313	2.37663	0.735013	0.93	1	59.4	1.1	673.96	2.2	95	90.6	87.8	83.7	2.31	1.28	0.247	1	1
152	Tajikistan	859.1	3858.4	106	25	0.668	0.626	5.47	38.2	6.5	52	1.94	7.5	64.281	75.5	6.4	0.059	142	90	46.1279			36.9	134	86.5		0.297453	0.991	0.134		-0.576483	-1.39543	0.34	6	44.8	8.3	4.39	0.9	20.7	15.2	10.7	71.1	15.94	3.96	0.0622	152	0.2519
153	Tanzania	1076.5	2780.1	141	38	0.529	0.713	3.62	31.1	5	62	5.1	2.16	57.999	78.1	5.9	0.0632	127	98	39.0802			18.7	175	81.6	53.7035	0.12891	0.183	0.076		-0.605324	-1.82866	0.33	5	43.4	6.1	3.65	1.2	27.4	35.8	53	65.46	13.91	3.5	0.0715	122	0.2896
154	Thailand	7189	18236.2	21	36	0.777	0.708	5.99	45.4	6	69	6.04	1.02	67.401	70.8	3.3	0.089	56	58	52.4295	60	52	52.5	84	37.7	45.1848	1.45053	3.693	0.778				0.56	4	47.6	7.8	25.29	2.5	48.4	40.6	41.1	77.15	7.89	2.94	0.0921	62	0.3727
155	Timor-Leste	1381.2	3355.8	181	40	0.718	0.662	5.35	35.3	2.5	67	7.06	4.11	70.18	67.8	4.3	0.0733	100	93	43.5143			23.4	171	67.2		0.103423	0.399					0.32	4	48.9	4.4	5.19	0.4	28.9	33.6	49	69.5	16.66	3.59	0.0723	118	0.2929
156	Togo	915	2223.6	97	29	0.515	0.615	4.11	29.5	4.5	54	2.8	4.05	54.914	85.8	6.7	0.0583	144	130	41.3822			34.4	143	91.4		0.248064	0.265	0.083				0.35	4	41.5	6.9	1.48	0.8	16.4	24.1	33.7	61.04	14.8	3.64	0.0656	140	0.2657
157	Trinidad and Tobago	15384	25031.2	105	40	0.796	0.756	6.19	47.5	2	58	7.16	6.74	73.91	51.9	4	0.094	52	173	48.2334			42.1	113	0	56.0062	6.44116	25.373			-0.263756	-1.74429	0.54	2	40.8	3.5	44.18	7.8	54.6	57.2	30.1	73.51	7.24	2.68	0.1006	55	0.4073
158	Tunisia	3319.8	10261.7	78	44	0.74	0.644	4.6	46.7	2.5	56	6.59	16.69	67.201	68.1	7.2	0.0712	106	136	52.4815	66	53	60.2	54	61	46.0323	1.04268	2.38	0.318		-1.38448	-0.631674	0.45	3	41.9	5.6	17.55	1.5	49.2	48.7	26.2	76.7	10.72	2.87	0.0746	113	0.302
159	Turkey	8538.2	28119.5	33	40	0.82	0.635	4.95	42.6	5.5	64	4.48	13.92	67.199	79.1	4.6	0.078	82	51	56.695	67	67	49.3	96	38.5	56.5285	2.02278	4.657	0.609	23.61	-0.640714	-0.474366	0.49	6	46.3	8.3	27.47	2.8	51.3	49.5	32.3	77.69	9.45	3.23	0.0809	88	0.3277
160	Uganda	817	2297.2	116	27	0.544	0.717	4.64	35.6	5.5	60	4.94	2.44	56.101	92.8	6	0.0623	130	124	35.3888			27.4	162	93.3		0.108552	0.107	0.054		-0.894765	-1.24901	0.37	5	37.6	7.7	1.99	1	25.7	32.6	48	63.37	13.58	3.85	0.0689	129	0.2788
161	Ukraine	3726.9	13056.7	64	33	0.779	0.721	4.88	49.5	3.5	55	5.81	9.48	64.902	69	6.2	0.0749	93	43	52.1941			69.2	26	42.5		1.43918	4.891	0.24		-0.5139	0.530185	0.42	3	46.7	6.3	13.1	3.8	49	39.8	30.6	71.83	6.17	3.11	0.0749	112	0.3032
162	United Kingdom	40284.6	44916.2	8	77	0.932	0.767	7.06	81.3	1	79	8.54	4.34	72.5	38.3	4.4	0.148	18	31	69.3636	81	77	90	2	35.1	60.8973	2.57235	4.855	2.609	46.867	2.36116	0.459172	0.79	1	56.1	1.8	290.75	2.7	91.7	84.7	75.4	81.2	2.4	1.69	0.1733	18	0.7017
163	United States	63543.6	63543.6	6	67	0.926	0.724	6.95	69.3	2	77	7.92	8.31	68.2	38.3	1.8	0.1524	15	149	66.2121	65	70	71.4	15	4.5	55.1281	5.77337	14.238	2.818	22.073	1.41681	0.153158	0.78	1	51.7	3.9	505.42	7.8	82.8	84.2	78.8	78.79	2	1.95	0.1897	13	0.7681
164	Uruguay	15438.4	22795.1	101	71	0.817	0.737	6.43	49.1	1	69	8.61	12.67	69.1	33.4	3.7	0.0999	45	168	55.7432			55.5	70	21	59.7654	0.598799	1.681	0.577		0.829697	-0.164712	0.66	1	52	2.7	60.91	9.3	67.7	67.7	71	77.91	2.41	2.08	0.1114	41	0.4509
165	Uzbekistan	1685.8	7378.3	69	26	0.72	0.626	6.18	44.3	6.5	57	2.12	5.97	65.255	73.1	5.5	0.0656	120	89	49.4463			65.9	34	43.2	50.319	1.26793	3.37	0.121		-0.486013	-1.41949	0.39	6	48.4	7.6	7.82	1.8	29.7	15	0.3	71.73	14.52	3.47	0.0677	132	0.2741
166	Venezuela	16055.6	17527.7	188	15	0.711	0.713	4.89	50.3	6.5	25	2.76	9.14	66.7	91.2	8.7	0.0635	125	169	40.0469			63.3	44	30.2		1.29064	2.975	0.009		0.235357	-1.74158	0.11	6	44.8	9	21.04	2.3	46.5	51.3	33.7	72.06	6.68	4.01	0.0597	161	0.2417
167	Vietnam	2785.7	8650.7	70	36	0.704	0.7	5.41	33.4	6	59	2.94	2.27	68.034	63.9	4	0.0724	104	76	47.1208	64	60	30.7	155	59		1.14039	2.613	0.274		0.737249	-0.418691	0.54	5	45.8	7.7	14.08	2	40.6	32	36.6	75.4	11.26	3.08	0.0769	105	0.3113
168	Zambia	1050.9	3449.6	85	33	0.584	0.731	4.07	34.7	4	54	4.86	12.17	55.809	84.5	7.8	0.0604	139	131	40.0069			26.5	164	70.5	58.8815	0.23561	0.358	0.186				0.33	4	41.1	7.1	3.07	1.2	21	27	36.9	63.89	11.25	3.59	0.0669	135	0.271
169	Zimbabwe	1128.2	2895.4	140	24	0.571	0.73	3.15	37	5.5	43	3.16	5.73	56.201	99.2	8.6	0.0538	158	99	33.0842			37	132	73.8		0.403336	0.709	0.612		-1.81692	-0.632437	0.23	5	42.6	8.3	7.13	1	22.5	27.2	38.2	61.49	11	3.98	0.058	164	0.2348

## Sheet: Table S2
Table S2. Quality of life and climate change indicators for 238 cities.
			Quality of life indicators									Climate change indicators		Calculated results
		Indicator:	Quality of life index	Purchasing power index	Safety index	Health care index	Cost of living index	Property price to income ratio	Traffic commute time index	Pollution index	Climate index	Global Gridded Model of Carbon Footprints (GGMCF) Footprint/cap(t CO2)	BASIC GHG emissions data for C40 cities, total emission per capita (tCO2e)	The success of the city's quality of life, Qj	Priority of the city's quality of life, Pj	Utility degree of city's quality of life, (%), Nj
			1	2	3	4	5	6	7	8	9	1	2	1	2	3
	Links for data:		https://www.numbeo.com/quality-of-life/rankings_current.jsp									https://www.citycarbonfootprints.info/	https://www.c40knowledgehub.org/s/article/C40-cities-greenhouse-gas-emissions-interactive-dashboard?language=en_US	http://iti4.vgtu.lt/Savas/simpletable.aspx?sistemid=2158
	Plus (+) or minus (-) indicates that a greater (lesser) criterion value corresponds to a greater significance by city:		+	+	+	+	-	-	-	-	+	-	-	+	-	+
		Measuring unit:	Index	Index	Index	Index	Index	Index	Index	Index	Index	footprint/cap(t CO₂)	total emission per capita (tCO₂e)	Score	Rank	%
		Criteria weight:	1	1	1	1	1	1	1	1	1	1	1	1	1	1
	City	Country	238	238	238	238	238	238	238	238	238	162	63	238	238	238
1	Abu Dhabi	United Arab Emirates	181.15	112.7	89.13	73.56	55.23	4.63	26.59	43.65	43.89	32.9		0.0215	33	0.7554
2	Adelaide	Australia	212.46	122.52	69.56	80.76	68.1	3.65	24.33	19	94.96	16.7		0.0274	3	0.96
3	Ahmedabad	India	113.4	40.66	68.37	66.43	23.31	9.41	39.8	72.61	49.27	1.8		0.0141	167	0.4953
4	Albuquerque, NM	United States	192.08	173.71	28.31	63.61	65.47	2.1	25.29	27.09	67.06	17		0.0261	4	0.9144
5	Almaty	Kazakhstan	85.73	37.45	36.35	47.74	29.88	12.04	38.21	77.72	58.3	13.9		0.0116	206	0.4076
6	Amman	Jordan	115.13	34.73	61.05	65.01	48.77	8.46	42.08	75.89	89.05	4	1.8	0.0141	165	0.496
7	Amsterdam	Netherlands	176.52	97.42	66.76	69.59	71.58	11.1	28.7	30.3	87.45	10.5	5.9	0.0178	81	0.6253
8	Anchorage, AK	United States	167.86	114.66	37.75	61.17	89.47	2.44	26.75	15.69	41.61			0.0255	6	0.8934
9	Ankara	Turkey	128.32	33.57	60.8	68.63	28.21	8.67	36.44	65.62	91.49	6.9		0.015	136	0.5271
10	Antwerp	Belgium	157.74	90.39	61.45	81	63.67	5.83	37.8	58.37	85.42	7.6		0.0176	83	0.6183
11	Athens	Greece	117.08	42.18	43.98	56.81	54.34	13.61	38.05	57.26	95.18	10.8	5	0.013	189	0.4568
12	Atlanta, GA	United States	167.39	131.13	37.12	69.09	72.82	3.17	41.69	44.79	89.73	18.7		0.0195	54	0.6852
13	Auckland	New Zealand	175.61	106.13	52.16	72.1	72.36	9.77	36.94	29.38	99.89	6.8	4.8	0.0181	74	0.6342
14	Austin, TX	United States	192.16	146.82	61.73	70.35	68.23	4.54	34.22	36.68	82.08	15	9.7	0.0218	30	0.7653
15	Baku	Azerbaijan	111.35	33.74	69.92	46.65	30.27	14.27	37.8	75.06	91.4	4.6		0.0129	191	0.4521
16	Baltimore, MD	United States	167.24	137.07	24.25	77.3	76.23	0.93	31.15	50.38	81.24	20.2		0.0217	31	0.7626
17	Bangalore	India	125.34	92.32	45.35	65.87	25.72	6.14	52.66	83.05	89.39	2		0.0149	145	0.5213
18	Bangkok	Thailand	81.97	29.52	59.98	76.97	44.34	31.27	45.91	77.12	58.39		4.9	0.01	228	0.3505
19	Barcelona	Spain	142.56	72.91	50.24	77.55	54.67	10.52	29.72	65.72	95.73	7.1	1.4	0.0154	127	0.5392
20	Beijing	China	80.22	60.8	71.13	67.67	43.35	46.21	43.38	80.57	57.64	4.2		0.01	226	0.3521
21	Beirut	Lebanon	61.71	11.53	53.53	65.15	84.27	36.49	39.82	93.72	94.74			0.0092	232	0.3243
22	Belfast	United Kingdom	167.15	83.65	54.04	70.19	59.44	7.74	39.15	27.65	90.84			0.0184	70	0.6449
23	Belgrade	Serbia	110.63	39	61.89	53.49	38.29	19.4	36.18	66.06	84.14	5.4		0.012	203	0.4212
24	Belo Horizonte	Brazil	106.57	24.88	36.68	63.9	35.12	20.2	43.41	52.05	98.5	2.3		0.0115	209	0.4018
25	Berlin	Germany	163.88	102.06	56.79	68.44	63.18	11.15	34.25	38.86	83.35	10.4	4.8	0.0166	107	0.5833
26	Birmingham	United Kingdom	154.98	105.55	36.51	72.26	55.78	9.45	32.87	48.24	87.66	10.6		0.0166	109	0.5807
27	Bogota	Colombia	89.83	28.7	34.54	65.01	24.33	21.92	52.21	70.27	97.12	2.4	1.6	0.0105	220	0.3694
28	Bologna	Italy	137.27	59	51.4	77.44	60.19	11.22	32.9	58.04	88.12			0.015	138	0.5252
29	Boston, MA	United States	167.08	106.71	61.68	74.54	86.01	8.35	44.98	31.09	71.73	19	8.9	0.0177	82	0.6218
30	Brasilia	Brazil	134.83	39.89	40.85	51.7	39.23	13.83	30.57	33.27	98.97	2.6		0.0144	156	0.5059
31	Bratislava	Slovakia	146.38	61.97	70.21	56.81	46.09	16.63	31.01	39.6	80.72	13.2		0.0144	157	0.5055
32	Brisbane	Australia	199.02	122.04	65.07	82.21	68.84	5.79	39.18	23.47	98.07	19.1		0.0217	32	0.7615
33	Bristol	United Kingdom	166.08	97.4	57.68	74.36	60.31	10.28	29.29	45.01	88.51	11.6		0.0173	91	0.6052
34	Brno	Czech Republic	158.86	71.05	74.09	74.26	44.12	16.38	26.07	42.82	78.17			0.0155	125	0.5424
35	Brussels	Belgium	144.98	93.81	45.55	73.87	63.96	6.93	36.74	61.68	83.85	7.5		0.0164	111	0.5768
36	Bucharest	Romania	119.51	55.35	71.86	54.87	39.58	10.83	41.08	75.57	75.61	6.1		0.0141	170	0.4929
37	Budapest	Hungary	127.69	55.69	65.01	52.47	39.88	14.81	39.11	53.8	78.41	5.8		0.0136	176	0.4765
38	Buenos Aires	Argentina	100.15	31.54	36.78	69.14	32	28.82	49.19	51.98	98.28	4.1	3.8	0.0105	222	0.3673
39	Bursa	Turkey	148.72	25.71	71.87	79.44	35.76	10.98	33	44.04	93.39	5.1		0.0163	113	0.5733
40	Cairo	Egypt	82.78	23.61	50.35	45.47	23.16	11.2	50.02	91.48	88.45			0.0116	207	0.4072
41	Calgary	Canada	180.48	123.28	63.3	75	69.12	3.82	30.02	23.65	33.09	14.9		0.0238	14	0.8351
42	Cambridge	United Kingdom	179.27	99.12	70.81	74.92	64.52	11.16	34.27	32.18	91.37			0.0179	78	0.6268
43	Campinas	Brazil	132.17	44.51	33.68	61.27	37.7	10.4	28.44	47.34	98.87	3.8		0.0152	132	0.5321
44	Canberra	Australia	225.51	145.15	77.69	82.24	64.63	4.12	24.34	13.66	82.72			0.0285	1	1
45	Cape Town	South Africa	145.5	74.62	26.59	68.58	34.29	6.87	42.86	39.12	98.19	7.7	4.6	0.0167	103	0.5854
46	Caracas	Venezuela	66.6	11.97	16.6	37.92	42.37	24.4	34.06	73.95	99.93	3.6		0.009	236	0.3143
47	Charlotte, NC	United States	191.17	133.47	54.69	74.02	70.38	2.55	35.54	29.75	84.05	14.5		0.0236	16	0.8268
48	Chennai	India	112.7	62.23	59.85	70.3	22.87	11.97	47.38	75.04	53.22	2.3	1.9	0.0132	182	0.4632
49	Chiang Mai	Thailand	129.34	32.75	76.9	84.06	33.04	14.16	25.12	76.68	75.93			0.0142	164	0.4978
50	Chicago, IL	United States	147.86	118.12	34.05	64.84	76.98	3.08	41.6	49.21	66.11	21.1	11.4	0.0183	72	0.6412
51	Chisinau	Moldova	119.27	37.26	56.26	50.99	31.38	10.45	27.41	63.77	76.91			0.0144	155	0.506
52	Cincinnati, OH	United States	171.69	111.08	52.6	68.77	64.95	2.69	24.74	44.11	73.24	22.6		0.0221	25	0.7754
53	Cluj-Napoca	Romania	148	54.01	78	64.35	38.01	15.25	29.41	44.05	74.35			0.0149	141	0.5241
54	Coimbatore	India	126.34	44.59	60.33	70.15	22.08	8.32	46.11	63.26	78.1	3.2		0.0149	140	0.5243
55	Cologne	Germany	158.97	88.88	57.71	73.1	62.6	11.5	36.09	40.74	84.85	10		0.0162	116	0.5691
56	Colombo	Sri Lanka	64.76	15.32	59.11	71.94	26.64	45.38	61.76	60.73	59.11	1.2		0.0088	237	0.3085
57	Columbus, OH	United States	196.91	139.01	55.88	73.95	68.42	3.97	25.04	24.97	71.29	19.8		0.0248	10	0.8715
58	Copenhagen	Denmark	191.15	99.52	73.45	78.02	75.35	8.81	28.22	21.07	83.74	10.1	2.4	0.0206	39	0.7232
59	Cork	Ireland	171.12	89.25	63.74	55.85	62.79	5.61	35.38	28.72	89.78			0.0201	46	0.7054
60	Curitiba	Brazil	139.85	39.51	38.1	66.77	35.3	13.92	32.41	31.87	99.6	3.5	2.3	0.0146	150	0.513
61	Dallas, TX	United States	179.51	139.46	50.58	66.8	75.47	2.34	35.15	42.15	81.85	16.5		0.022	27	0.7728
62	Delhi	India	81.29	57.68	40.79	65.65	25.12	16.57	57.37	90.46	58.9			0.0109	217	0.3829
63	Denver, CO	United States	171.03	138.59	55.18	69.68	79.15	3.62	36.05	43.6	56.28	19.4		0.0202	45	0.7089
64	Detroit, MI	United States	131.7	108.96	24.96	62.39	74.01	1.49	45.09	59.84	66.03	25.5		0.0173	90	0.6084
65	Dhaka	Bangladesh	57.45	25.93	36.51	39.84	30.87	15.21	60.41	93.56	71.29	0.7	0.9	0.0099	229	0.3456
66	Dnipro	Ukraine	97.9	35.56	48.11	53.17	26.72	12.07	33	80.37	69.52	5.9		0.0124	197	0.4345
67	Doha	Qatar	153.43	94.91	85.88	73.69	58.89	8.3	29.79	59.81	36.03	28.7		0.0169	98	0.5943
68	Dubai	United Arab Emirates	177.44	133.58	83.55	67.98	65.73	3.43	37.4	49.51	50.27	22.3	14.6	0.0205	42	0.7174
69	Dublin	Ireland	140.36	78.88	47.78	51.07	70.26	9.59	40.37	41.01	85.89	9.1		0.0156	122	0.5487
70	Durban	South Africa	139.17	74.19	18.85	58.22	34.4	3.29	26.11	52.96	95.61	8.4	6.1	0.019	59	0.6651
71	Dusseldorf	Germany	182.73	112.81	64.99	73.04	61	9.88	30.3	32.66	86.37			0.0186	66	0.6507
72	Edinburgh	United Kingdom	186	96	69.06	80.42	58.43	8.08	28.86	28.12	84.01	12.6		0.0201	47	0.7034
73	Edmonton	Canada	171.9	118.38	54.95	77.9	68.77	2.96	29.29	30.46	32.11	15.1		0.0231	19	0.8097
74	Eindhoven	Netherlands	201.98	113.06	76.34	75.91	65.88	5.95	25.06	22.75	85.38			0.0234	17	0.821
75	Frankfurt	Germany	172.64	109.57	54.95	74.86	62.61	13.28	26.18	36.33	84.72	10		0.017	97	0.5973
76	Gdansk	Poland	140.25	65.45	69.13	50.3	35.88	14.92	29.84	48.54	75.51			0.0146	149	0.5136
77	Geneva	Switzerland	186.9	112.14	70.2	73.94	100.25	11.41	25.2	24.22	82.61			0.0187	62	0.6564
78	Glasgow	United Kingdom	177.02	105.51	54.11	82.7	59.15	7.4	32.75	35.84	84.78			0.0192	56	0.6751
79	Gothenburg	Sweden	180.32	105.48	52.84	67.87	58.44	8.84	25.76	20.57	77.49			0.02	49	0.7017
80	Guadalajara	Mexico	127.84	47.94	37.75	79.68	37.17	7.7	40.81	61.82	92.83	3.4	3.8	0.015	137	0.527
81	Guatemala City	Guatemala	95.62	24.58	37.64	64.09	42.36	14.28	49.81	72.81	99.89			0.0118	205	0.4124
82	Gurgaon	India	107.15	72.64	45.08	63.66	27.89	7.6	36.73	91.66	59.87			0.0139	172	0.4863
83	Halifax	Canada	173.65	99.1	58.91	68.14	68	4.83	30.55	23.19	58.99			0.0221	26	0.7747
84	Hamburg	Germany	170.45	101.89	57.08	74.04	65.32	11.97	34.69	30.3	82.75	11.1		0.017	96	0.5978
85	Hamilton	Canada	142.26	89.49	44.72	79.29	68.51	7.6	33.03	55.51	61.06	13.1		0.0164	112	0.5747
86	Hanoi	Vietnam	97.47	33.69	62.44	57.59	33.2	19.6	28.68	89.02	79.04	2.3	2.4	0.0115	208	0.4024
87	Helsinki	Finland	183.61	91.48	75.13	78.3	66.01	12.18	29.45	13.93	62.79	7.4		0.0186	65	0.6535
88	Hyderabad	India	117.4	53.44	57.22	64.96	24.71	8.67	42.17	76.29	73.54	3.2		0.0141	166	0.496
89	Ho Chi Minh City	Vietnam	66.08	31.65	46.79	59.88	35.6	34.28	31.58	92.15	63.44	2.3	5.6	0.0092	233	0.3217
90	Hong Kong	Hong Kong	105.52	71.73	78.46	65.82	74.84	43.09	42.67	67.06	83.64	34.6		0.0112	213	0.3921
91	Honolulu, HI	United States	157.23	85.62	53.6	72.53	104.9	8.66	41.19	37.3	95.33			0.0168	101	0.5877
92	Houston, TX	United States	167.29	148.84	36.18	71.96	68.28	2.32	41.9	56.3	85.53	14.6	14.3	0.0196	53	0.6868
93	Iasi	Romania	130.53	49.36	69.92	56.33	33.93	11.68	34.26	58.28	73.04			0.0146	152	0.5117
94	Yekaterinburg	Russia	96.12	59.42	53.75	51.12	48.45	9.32	37.84	73.49	21.33			0.0129	190	0.454
95	Yerevan	Armenia	118.65	26.47	78.83	55.86	40.36	16.94	31.03	57.53	63.42			0.0131	187	0.4583
96	Indianapolis, IN	United States	171.6	127.74	41.47	73.25	77.38	1.99	29.54	42.5	69.92	20.6		0.0222	24	0.7789
97	Islamabad	Pakistan	138.79	28.62	69.55	64.23	19.35	11.81	34.93	41.34	76.91			0.0153	130	0.5377
98	Istanbul	Turkey	97.26	26.98	52.54	69.42	32.46	23.46	51.83	68.92	93.02	5.2	3.1	0.0111	214	0.3902
99	Izmir	Turkey	131.76	28.91	69.04	72.7	28.67	13.19	40.3	59.26	96.88			0.0143	162	0.5003
100	Jacksonville, FL	United States	178.95	138.2	43.18	70.76	71.92	2.72	35.33	41.87	87.81	17		0.0212	36	0.7449
101	Jakarta	Indonesia	73.68	32.69	46.63	56.15	34.83	20.51	51.81	84.79	63.76	2.3		0.0101	224	0.3539
102	Jeddah (Jiddah)	Saudi Arabia	146.97	84.17	71.82	59.57	51.86	3.21	30.46	67.29	66.17	19.2	4.2	0.0185	67	0.6505
103	Johannesburg	South Africa	135.67	96.55	19.28	60.61	36.98	2.33	40.73	61.35	91.38	9.5		0.0174	88	0.6107
104	Kansas City, MO	United States	183.08	127.26	42.17	75.4	66.64	2.09	26.97	32.79	75.08	22.6		0.0248	11	0.8687
105	Karachi	Pakistan	78.62	23.9	45.78	57.34	19.96	17.38	42.69	89.73	71.32	0.7		0.0106	219	0.3723
106	Kathmandu	Nepal	75.78	19.92	63.08	55.76	27.35	32.08	36.65	95.66	92.64			0.0101	225	0.3528
107	Kaunas	Lithuania	166.13	64.77	62.85	74.27	42.45	9.89	23.67	26.88	68.94			0.0188	61	0.6578
108	Kelowna	Canada	169.06	109.07	37.83	74.93	63.86	5.07	29.61	25.61	59.65			0.0214	35	0.7509
109	Kharkiv	Ukraine	110.9	39.38	51.83	48.07	24.2	12.13	38.18	57.21	65.35	4		0.0131	185	0.4603
110	Kiev (Kyiv)	Ukraine	106.73	39.52	55.01	57.4	30.02	14.79	43.05	65.31	69.95	3.7		0.0125	193	0.4401
111	Kolkata	India	101.9	60.31	53.56	57.9	22.38	8	59.95	78.36	60.9	1.7		0.0131	186	0.4602
112	Krakow (Cracow)	Poland	132.69	67.9	74.2	57.53	37.32	13.29	30.94	70.07	73.86			0.0144	158	0.5035
113	Kuala Lumpur	Malaysia	122.23	82.3	36.77	68.07	35.44	6.48	41.89	66.28	56.55		14	0.015	135	0.5271
114	Kuwait City	Kuwait	121.32	84.06	70.75	59.99	46.73	11.76	32.18	68.84	20.22			0.0141	168	0.4949
115	Lagos	Nigeria	49.18	8.07	33.09	46.4	38.9	11.89	68.22	89.26	60.75	0.5	1.3	0.0095	231	0.3346
116	Lahore	Pakistan	104.58	21.63	64.22	62.52	21.25	11.77	34.75	78.66	67.56	1		0.0131	188	0.4579
117	Las Vegas, NV	United States	151	115.32	45.58	55.26	73	3.41	27.41	52.11	57.4	12.3		0.0192	57	0.6737
118	Leeds	United Kingdom	164.87	96.52	56.99	81.76	58.95	12.08	29.86	45.34	84.59			0.0166	108	0.5831
119	Lima	Peru	80.06	32.23	28.96	58.01	32.95	17.35	50.89	85.49	97.69	2.6	1.8	0.0107	218	0.3737
120	Limassol	Cyprus	145.27	52.43	66.62	51.36	55.89	8.64	20	55.86	95.74			0.0168	99	0.5886
121	Lyon	France	153.17	93.3	46.87	78.35	68.34	8.96	35.89	52.04	88.51	5.6		0.0165	110	0.5798
122	Lisbon	Portugal	148.85	45.24	70.53	72.41	47.33	19.75	35.63	36.07	98.59	5.3	3.7	0.014	171	0.4927
123	Ljubljana	Slovenia	167.22	61.57	78.58	66.31	49.82	14.33	27.32	23.42	76.11			0.0168	102	0.5877
124	Lodz	Poland	134.26	61.96	58.36	56.34	33.45	10.58	34.86	54.84	77.02			0.0149	142	0.5238
125	London	United Kingdom	136.29	95.93	46.23	70.32	69.95	14.68	44.51	58.22	88.25	10.4	3.8	0.0141	169	0.4948
126	Los Angeles, CA	United States	138.31	119.28	48.55	62.03	78.01	7.08	60.98	67.43	95.5	14.6	5.4	0.0153	129	0.5379
127	Luxembourg	Luxembourg	182.27	106.2	69.43	73.87	72.25	13.89	32.36	22.08	82.62			0.0174	86	0.6113
128	Lviv	Ukraine	133	42.89	62	61.25	25.33	11.55	32.06	49.11	69.61			0.0148	147	0.52
129	Madison, WI	United States	189.49	108.51	67.31	80.38	68.14	4.44	24.18	20.39	51.64			0.025	9	0.8757
130	Madrid	Spain	159.99	82.84	69.75	79.96	50.14	11.47	35.41	51.46	85.47	8.8	3	0.0163	114	0.5703
131	Manchester	United Kingdom	151.38	95.92	43.65	77.67	60.57	7.17	40.79	52.87	86.95	9.5		0.0167	104	0.5842
132	Manila	Philippines	48.17	26.14	34.41	63.71	35.18	35.1	53.64	89.92	61.23	1		0.0084	238	0.2946
133	Medellin	Colombia	124.13	36.21	46.31	78.56	24.88	14.68	38.5	62.64	99.76	2.6	1.3	0.0135	179	0.4719
134	Melbourne	Australia	187.36	122.13	55.62	76.4	70.69	6.86	40.56	25.62	94.3	13.9	20.8	0.0198	51	0.6949
135	Mexico City	Mexico	87.84	37.97	31.57	65.23	40.16	15.26	52.15	81.99	92.37	2.8	3.6	0.0112	212	0.3938
136	Miami, FL	United States	153.09	92.93	48.36	63.69	80.45	6.26	43.44	39.42	85.69	16	7.1	0.0175	84	0.6135
137	Milan	Italy	117.4	56.04	50.97	72	67.71	18.68	36.18	67.7	88.12	8	3.1	0.0126	192	0.4406
138	Milwaukee, WI	United States	186.79	163.5	33.85	66.8	67.01	1.81	29	29.35	60.96	20.4		0.0257	5	0.8997
139	Minneapolis, MN	United States	175.33	132.84	45.05	78.46	74.13	4.85	35.99	26.92	49.46	21.8		0.021	37	0.7352
140	Minsk	Belarus	115.26	36.94	41.88	47.9	36.71	14.51	29.93	41.88	64.37			0.0132	183	0.4616
141	Mississauga	Canada	166.91	104.31	57.19	69.82	64.79	9.41	38.06	23.98	58.72			0.0179	77	0.629
142	Monterrey	Mexico	127.76	54.5	52.85	68.85	41.06	7.77	31.68	70.61	80.37	4.1		0.0153	131	0.5375
143	Montevideo	Uruguay	124.31	34.23	44.97	68.03	58.23	15.47	37.84	47.32	98.04			0.0133	181	0.4649
144	Montreal	Canada	158.79	97.6	68.79	63.47	65.12	8.63	39.76	33.7	52.37	10.1	4.6	0.0174	89	0.6097
145	Moscow	Russia	112.75	60.39	62.97	65.39	52.64	19.66	50.57	56.18	55.83	6.9		0.0122	202	0.4289
146	Mumbai	India	74.08	47.83	55.06	65.11	25.73	36.72	54.66	83.74	71.48	1.5	2	0.0097	230	0.3419
147	Munich	Germany	181.93	103.13	81.23	76.85	66.95	16.14	32.91	25.08	75.98	7.2		0.0168	100	0.5883
148	Muscat	Oman	180.26	93.29	79.66	59.41	49.88	4.03	20.69	35.55	67.22	67.22		0.0236	15	0.8272
149	Nairobi	Kenya	96.7	32.3	40.78	62.35	34.5	11.28	53.82	79.75	99.79		1.3	0.0123	199	0.4325
150	Nashville, TN	United States	173.93	122.14	53.55	63.95	81.23	3.53	38.98	35.71	83.02	17.6		0.0205	41	0.7194
151	New York, NY	United States	136.78	100	51.16	62.26	100	10.07	43.59	57.6	79.66	17.1	5.5	0.015	139	0.5249
152	Nicosia	Cyprus	146.27	64.84	69.7	54.49	51.25	6.63	25.07	61.04	86.01	9.4		0.0172	92	0.6038
153	Nizhny Novgorod	Russia	143.33	41.77	71.25	75.67	44.5	14.81	27.59	32.08	45.51			0.0151	134	0.5305
154	Noida	India	107.98	78.92	43.51	66.78	27.1	5.01	44.96	92.23	58.9			0.0143	161	0.5012
155	Novi Sad	Serbia	130.95	42.8	58.81	50.77	34.05	16.55	18.47	52.04	84.02			0.0137	174	0.4801
156	Novosibirsk	Russia	81.9	35.74	52.44	56.91	47.32	14.99	40	70.55	16.14	12.2		0.0111	215	0.39
157	Oakland, CA	United States	167.9	122.15	32.64	77.95	89.85	6.64	37.69	39.19	96.4	19.3		0.0181	73	0.6345
158	Odessa (Odesa)	Ukraine	106.48	32.81	47.41	50.8	26.25	14.46	36.56	62.44	79			0.0124	196	0.4356
159	Oklahoma City, OK	United States	190.84	114.47	50.61	73.98	66.24	2.05	25	21.81	77.61	20.8		0.0281	2	0.9844
160	Orlando, FL	United States	185.9	147.91	48.73	62.78	70.45	2.5	36.58	35.98	87.23	14.7		0.0226	22	0.7941
161	Oslo	Norway	168.34	89.4	65.73	77.87	87.96	11.69	30.94	23.22	59.99		2.1	0.0174	87	0.6113
162	Ottawa	Canada	179.35	105.51	72.26	73.48	66.82	6.02	31.59	22.05	44.46	13.1		0.0215	34	0.7553
163	Panama City	Panama	113.48	36.03	53.33	60.07	49.91	10.75	32.76	63.17	67.84	4.4		0.0138	173	0.4831
164	Paris	France	121.53	75.73	42.89	79.28	69.09	21.13	41.47	63.93	88.39	7.7	2.4	0.0124	195	0.4361
165	Perth	Australia	198.58	128.03	58.42	77.87	69.74	4.3	36.08	23.37	95.71			0.0234	18	0.821
166	Philadelphia, PA	United States	154.04	127.23	35.57	68.82	78.7	4.26	40.07	53.98	77.98	19.5	9.5	0.0178	79	0.6255
167	Phoenix, AZ	United States	158.98	136.61	47.44	66.56	74.26	2.48	32.64	56.55	53.76	15.9	10	0.0196	52	0.6881
168	Pittsburgh, PA	United States	170.21	117.62	62.45	75.58	78.28	3.7	38.53	47.32	72.13	24		0.0199	50	0.6964
169	Portland, OR	United States	175.89	110.7	45.71	73.18	81.29	4.85	32.78	31.5	89.56	16.7	9.1	0.0207	38	0.7274
170	Porto Alegre	Brazil	111.79	28.89	27.63	63.31	35.75	14.97	31.32	56.43	98.74	6.8		0.0161	118	0.5656
171	Porto	Portugal	159.13	49.89	64.45	75.9	43.25	13.64	29.52	34.32	96.61	2.9		0.0125	194	0.4382
172	Poznan	Poland	137.92	61.73	71.7	54.07	34.97	12.71	31.21	57.36	77.41			0.0149	144	0.5228
173	Prague	Czech Republic	159.33	69.38	75.43	74.73	49.06	19.48	32.26	33.61	80.67	9.9		0.0147	148	0.5153
174	Pretoria	South Africa	139.18	93.33	18.01	66.11	34.9	1.94	45.51	56.04	95.83			0.018	76	0.6297
175	Pune	India	135.27	86.16	58.65	66.02	23.9	8.34	43.43	70.88	74.32	2.8		0.0154	128	0.5392
176	Qingdao, Shandong	China	159.21	78.74	91.2	77.48	30.66	20.08	27.46	53.2	70.4	8.2		0.0149	143	0.5233
177	Quebec City	Canada	196.64	131.55	85.29	73.18	61.55	5.71	27.31	27.55	47.98			0.0229	21	0.8026
178	Quito	Ecuador	114.85	32.1	38.72	71.71	36.83	12.14	40.87	64.15	98.97	4.2	1.9	0.0133	180	0.4662
179	Raleigh, NC	United States	208.97	144.84	64.74	77.62	65.46	3.26	33.6	20.62	83.88	14.7		0.0254	7	0.8925
180	Recife	Brazil	85.56	34	23.75	62.7	35.86	18.05	46.49	69.8	79.28	1.8		0.0105	221	0.3692
181	Regina	Canada	168.67	145.43	46.9	65.83	61.58	2.64	17.2	39.97	14.28	16.8		0.0242	13	0.8476
182	Reykjavik	Iceland	186.52	87.73	76.41	67.32	84.7	7.98	20.74	14.74	68.81			0.0219	28	0.7675
183	Riga	Latvia	146.36	52.58	62.09	61.52	50.33	9.35	31.28	37.79	74.7			0.0167	105	0.584
184	Riyadh	Saudi Arabia	152.15	103.35	73.2	64.79	53.27	3.26	30.65	63.92	44.45	20.7		0.0186	64	0.654
185	Rio de Janeiro	Brazil	70.29	23.66	22.49	45.01	39.53	23.09	51.34	67.67	88.22	1.8	2.3	0.0092	234	0.3212
186	Rome	Italy	111.53	53.39	46.23	60.11	60.47	17.09	41.73	66.33	93.7	6.7	3.3	0.0123	201	0.4298
187	Rotterdam	Netherlands	181.02	101.44	65.33	76.67	64.32	6.39	27.49	38.42	87.89	11.1	27.5	0.0203	43	0.7127
188	Sacramento, CA	United States	166.21	105.92	51.35	69.01	84.78	6.68	27.01	46.48	90.64	14.2		0.0184	71	0.6447
189	Saint Petersburg	Russia	100.23	43.54	60.39	59.94	52.55	20.94	48.19	61.93	60.64	7		0.0114	210	0.401
190	Salt Lake City, UT	United States	166.73	131.14	67.35	70.61	65.31	3.65	35.42	62.88	66.52	15.5		0.019	58	0.6676
191	San Antonio, TX	United States	193.1	165.61	51.53	70.86	61.4	2.45	30.65	45.29	80.58	15.2		0.0226	23	0.7939
192	San Diego, CA	United States	185.74	125.41	60.97	70.41	79.8	6.49	33.89	36.02	97.08	14.5		0.02	48	0.7019
193	San Francisco, CA	United States	144.75	111.42	39.34	63.91	97.66	8.47	51.24	50.43	97.26		4.8	0.0155	124	0.5427
194	San Jose, CA	United States	179.17	145.17	52.93	73.38	81.87	7.12	38.49	48	95.53	17.5		0.0185	69	0.6499
195	San Jose	Costa Rica	116.01	40.67	44.79	62.49	48.02	10.08	64.02	50.88	99.48	2.8		0.0136	177	0.4758
196	San Juan	Puerto Rico	114.34	44.78	31.64	63.04	69.61	8.78	37.46	50.83	71.25			0.0143	160	0.5028
197	Santiago	Chile	103.93	37.1	39	66.14	40.51	17.4	37.03	70.44	90.21	4.4	3.1	0.0119	204	0.4175
198	Sao Paulo	Brazil	76.22	25.63	29.58	58.65	42.76	22.9	50.19	79.54	99.04	1.7	1.3	0.01	227	0.3517
199	Sarajevo	Bosnia And Herzegovina	124.41	54.94	54	58.39	35.55	11.06	28.69	67.52	78.18			0.0142	163	0.4982
200	Seattle, WA	United States	183.41	132.85	48.35	74.17	90.83	4.69	42.11	28.98	91.73	17.3	5.9	0.0206	40	0.7229
201	Seoul	South Korea	126.89	79.87	75.17	82.54	70.83	31.37	42.09	58.45	68.39	13	4.8	0.0123	198	0.4328
202	Shanghai	China	86.26	56.77	68.86	63.56	45.11	47.06	46.68	73.91	83.64	7.6		0.0102	223	0.3581
203	Sharjah	United Arab Emirates	127.13	41.31	84.31	59.72	46.79	5.62	54.74	48.32	43.35			0.016	119	0.5601
204	Shenzhen	China	111.79	76.41	70.43	58.83	41.93	42.37	35.75	60.53	81.8			0.011	216	0.3858
205	Sydney	Australia	190.43	124.8	66.25	78.88	73.28	9.54	43.19	27.1	97.07	11.7	13.9	0.0188	60	0.6604
206	Singapore	Singapore	153.84	95.19	72.19	70.88	82.19	16.79	41.42	33.16	57.45	30.8		0.0149	146	0.521
207	Skopje	North Macedonia	100.97	37.26	52.81	54.81	32.67	15.07	28.11	82.96	76.3			0.0123	200	0.4305
208	Sofia	Bulgaria	124.57	58	57.67	57.33	41.98	10.35	30.4	68.98	76.01	5.2		0.0145	154	0.5077
209	Split	Croatia	160.02	53.12	66.62	66.2	42.93	17.55	16.34	34.63	96.26			0.0154	126	0.5419
210	Spokane, WA	United States	177.89	112.48	44.75	64.69	72.89	2.76	23.73	23.72	67.12			0.0254	8	0.8899
211	Stockholm	Sweden	164.81	96.68	53.79	66.94	66.02	14.26	35	18.6	69.67	8.1	1.5	0.0162	115	0.5695
212	Stuttgart	Germany	172.54	117.65	68.52	71.09	59.37	11.33	34.06	44.92	81.07	8.8		0.0171	95	0.6008
213	Taipei	Taiwan	151.34	79.36	85.61	86.49	54.1	30.1	34.96	49.42	84.38	6.2		0.0136	175	0.4769
214	Tallinn	Estonia	168.49	61.56	75.93	72.46	54.5	11.9	26.29	21.01	64.28			0.0178	80	0.6255
215	Tampa, FL	United States	187.31	132.01	53.59	68.08	73.65	2.83	35.84	29.44	84.67	15.3		0.023	20	0.8062
216	Tbilisi	Georgia	112.59	25.65	74.66	54.79	39.48	14.17	37.21	72.39	84.2			0.0131	184	0.4611
217	Tehran	Iran	60.24	17.71	44.31	52.5	33.47	29.89	52.91	80.96	70.99	8.2		0.009	235	0.3146
218	Tel Aviv-Yafo	Israel	152.35	80.89	73.47	74.48	79.33	19.83	36.71	47.57	93.88	11.5	11.4	0.0145	153	0.5088
219	The Hague (Den Haag)	Netherlands	212.81	121.31	78.71	80.51	61.88	6.21	23.72	19.82	90.61			0.0244	12	0.8549
220	Thessaloniki	Greece	116.38	40.09	46.02	55.51	52.38	11.94	28.97	64.01	88.39			0.0135	178	0.475
221	Timisoara	Romania	154.08	57.37	76.45	71.93	33.81	10.62	23.52	56.18	82.05			0.0166	106	0.5835
222	Tirana	Albania	90.48	29.9	57.15	47.98	36.89	17.45	38.53	86.47	86.43			0.0113	211	0.3958
223	Tokyo	Japan	164.44	88.61	75.48	79.85	65.2	13.19	41.45	43	85.26	4	4.1	0.0161	117	0.5662
224	Toronto	Canada	149.39	89.88	58.38	75.68	71	13.19	44.89	37.61	65.35	9.7	5.5	0.0151	133	0.5311
225	Turin	Italy	132.38	68.85	46.75	66.79	56.25	7.99	28.14	69.17	85.66	6.2		0.0156	123	0.5482
226	Valencia	Spain	170.91	71.11	68.7	81.32	47.43	7.85	28.75	43.09	93.84	6.9		0.0187	63	0.6552
227	Vancouver	Canada	173.34	94.69	60.82	74.06	72.8	12.4	36.63	25.45	91.15	10.2	3.7	0.0171	93	0.6013
228	Varna	Bulgaria	137.43	51.63	63.17	62.17	36.06	9.19	29.29	60.9	85.08			0.0157	121	0.5517
229	Victoria	Canada	189.15	102.82	61.35	68.83	70.78	9.34	30.1	14.33	92.52	15.8		0.0203	44	0.7124
230	Vienna	Austria	187.63	95.05	72.56	78.05	59.61	14.28	25.86	17.96	81.77	11.1		0.018	75	0.6315
231	Vilnius	Lithuania	165.66	60.34	73.4	73.74	46.38	13.1	27.53	23.05	66.59			0.0171	94	0.6008
232	Warsaw	Poland	135.26	63.63	73.81	59.52	39.49	14.5	35.22	59.58	74.61	7.5	6.8	0.0144	159	0.5035
233	Washington, DC	United States	165.51	128.21	40.32	69.52	83.08	5.61	40.49	40.16	81.62	19	9.9	0.0185	68	0.65
234	Wellington	New Zealand	198	96.01	69.72	74.96	66.36	8.57	27.74	13.1	97.68			0.0219	29	0.7668
235	Winnipeg	Canada	135.77	82.32	40.41	68.37	64.79	6.31	31.16	36.85	24.67	14.8		0.0174	85	0.6115
236	Wroclaw	Poland	135.03	60	73.72	56.77	37.41	12.83	34.46	61.3	78.39			0.0146	151	0.5125
237	Zagreb	Croatia	157.45	56.73	78.1	63.45	46.6	14.08	31.97	33.52	82.19			0.0158	120	0.5553
238	Zurich	Switzerland	195.22	119.84	81.65	74.1	111.96	10.93	32.73	17.78	81.48	11		0.0194	55	0.681

## Sheet: Table S3A
Table S3. Correlations of (A) 169 countries’ success, (B) 238 cities’ quality of life and climate change indicators, (C) country and (D) city indicators.
Table S3A. Correlations of the 169 countries' success.
Country		Afghanistan	Albania	Algeria	Angola	Antigua and Barbuda	Argentina	Armenia	Australia	Austria	Azerbaijan	Bahrain	Bangladesh	Barbados	Belarus	Belgium	Belize	Benin	Bhutan	Bolivia	Bosnia and Herzegovina	Botswana	Brazil	Bulgaria	Burkina Faso	Burundi	Cabo Verde	Cambodia	Cameroon	Canada	Central African Republic	Chad	Chile	China	Cyprus	Colombia	Comoros	Congo Dem Rep	Congo Rep	Costa Rica	Cote d'Ivoire	Croatia	Czech Republic	Denmark	Djibouti	Dominican Republic	Ecuador	Egypt	El Salvador
		1	2	3	4	5	6	7	8	9	10	11	12	13	14	15	16	17	18	19	20	21	22	23	24	25	26	27	28	29	30	31	32	33	34	35	36	37	38	39	40	41	42	43	44	45	46	47	48
Afghanistan	1	1	0.980298	0.989002	0.991787	0.896991	0.975952	0.986112	0.834888	0.866292	0.987864	0.950797	0.984655	0.799527	0.985521	0.870452	0.920806	0.988595	0.989464	0.982773	0.979189	0.977781	0.968793	0.975022	0.992036	0.720233	0.967529	0.990284	0.98403	0.858996	0.75606	0.989568	0.954349	0.93742	0.915247	0.981511	0.98223	0.970354	0.961904	0.944604	0.97844	0.96246	0.950185	0.8289	0.945485	0.976495	0.958836	0.989266	0.971572
Albania	2		1	0.996925	0.99598	0.955723	0.999627	0.998674	0.909834	0.933937	0.996904	0.990151	0.999049	0.880545	0.998522	0.937037	0.969492	0.99783	0.995135	0.999729	0.999962	0.999816	0.997515	0.999557	0.993468	0.703008	0.995799	0.998162	0.997953	0.92825	0.762958	0.981307	0.991821	0.982267	0.968663	0.999904	0.996455	0.965563	0.988647	0.98653	0.998436	0.995631	0.989908	0.905122	0.98383	0.999663	0.993212	0.996047	0.99807
Algeria	3			1	0.999731	0.930065	0.994593	0.999583	0.875211	0.903468	0.999909	0.976264	0.995979	0.841278	0.999591	0.907194	0.948054	0.996468	0.999675	0.997182	0.996279	0.99546	0.989181	0.994208	0.993197	0.705527	0.986299	0.998332	0.994548	0.896825	0.757366	0.981108	0.978972	0.964788	0.946467	0.997689	0.991597	0.959096	0.975932	0.970895	0.992639	0.985339	0.9759	0.869523	0.9677	0.994731	0.981435	0.999912	0.99059
Angola	4				1	0.927613	0.993478	0.998958	0.871573	0.900341	0.99941	0.974461	0.995941	0.838022	0.998856	0.904119	0.946421	0.996958	0.999351	0.996694	0.995291	0.994455	0.987944	0.992968	0.994922	0.708883	0.985426	0.998606	0.994873	0.893701	0.759062	0.984371	0.977215	0.962768	0.944115	0.996844	0.992135	0.963193	0.975749	0.969061	0.992261	0.983734	0.974001	0.865996	0.966628	0.993686	0.980019	0.99961	0.989617
Antigua and Barbuda	5					1	0.963105	0.93939	0.99141	0.99763	0.929677	0.987487	0.956532	0.980942	0.938404	0.99819	0.998299	0.949865	0.922216	0.954701	0.958062	0.960677	0.974009	0.963833	0.943776	0.656745	0.977456	0.943376	0.957798	0.996487	0.743357	0.935814	0.985501	0.993984	0.998854	0.952683	0.962612	0.946993	0.984695	0.991023	0.966148	0.97901	0.987783	0.989872	0.991965	0.962763	0.98336	0.9259	0.971524
Argentina	6						1	0.996987	0.920457	0.942909	0.994517	0.993467	0.998735	0.892624	0.996771	0.945795	0.975519	0.997052	0.992213	0.999339	0.9998	0.999942	0.999017	0.999966	0.992399	0.700285	0.997739	0.996734	0.997863	0.937742	0.763085	0.980488	0.99483	0.98679	0.974809	0.999326	0.996934	0.966722	0.991742	0.990471	0.999066	0.997713	0.993257	0.915862	0.988016	0.999994	0.995917	0.993396	0.9993
Armenia	7							1	0.887432	0.914433	0.999623	0.981685	0.9975	0.855118	0.999967	0.917948	0.955838	0.997338	0.998859	0.998625	0.998227	0.997644	0.992655	0.996751	0.993452	0.70449	0.990092	0.998763	0.996018	0.907999	0.759092	0.980877	0.984015	0.971404	0.95467	0.999139	0.993536	0.960604	0.980506	0.97688	0.995183	0.989548	0.981362	0.882196	0.973684	0.997091	0.986025	0.999274	0.993753
Australia	8								1	0.998051	0.874536	0.958698	0.911184	0.997851	0.886012	0.997468	0.98279	0.901901	0.864399	0.908353	0.91328	0.916635	0.936671	0.921434	0.894983	0.622442	0.941552	0.89267	0.913066	0.998884	0.718262	0.888245	0.955417	0.971436	0.984247	0.905628	0.919968	0.909954	0.954887	0.965289	0.92478	0.94452	0.959429	0.999931	0.967531	0.91964	0.951594	0.869655	0.932611
Austria	9									1	0.903063	0.974596	0.934893	0.99185	0.913215	0.999961	0.992189	0.926699	0.894105	0.932572	0.936778	0.939788	0.956571	0.943873	0.919967	0.640235	0.960667	0.918852	0.936346	0.999882	0.73194	0.912259	0.971891	0.984343	0.99337	0.930272	0.942091	0.928517	0.971022	0.979702	0.946541	0.963167	0.975141	0.997293	0.981179	0.942352	0.968798	0.898563	0.953252
Azerbaijan	10										1	0.97614	0.995516	0.840634	0.999682	0.906796	0.947457	0.995837	0.999754	0.996918	0.996245	0.99541	0.988987	0.994211	0.992083	0.703849	0.985911	0.997914	0.993825	0.896236	0.755816	0.979172	0.978801	0.96457	0.9462	0.997649	0.990737	0.956417	0.975008	0.970685	0.992275	0.985265	0.975775	0.869032	0.967134	0.99465	0.981111	0.999915	0.990345
Bahrain	11											1	0.989747	0.938145	0.981177	0.976526	0.993822	0.985764	0.971628	0.9894	0.991247	0.992407	0.997462	0.993808	0.980241	0.688471	0.998028	0.982963	0.98963	0.971084	0.762123	0.969283	0.999911	0.998796	0.993872	0.988649	0.990958	0.96536	0.997411	0.999688	0.994017	0.998899	0.999996	0.95544	0.998433	0.993312	0.999552	0.973822	0.996519
Bangladesh	12												1	0.882602	0.997069	0.937944	0.971054	0.999497	0.99388	0.999565	0.999053	0.999018	0.997137	0.998493	0.997136	0.709404	0.996405	0.999076	0.999432	0.929303	0.767162	0.988294	0.991441	0.982383	0.968957	0.998925	0.998795	0.975421	0.991226	0.986454	0.999283	0.994936	0.989463	0.906528	0.985351	0.998884	0.99327	0.994872	0.997922
Barbados	13													1	0.853598	0.990694	0.969261	0.872688	0.829819	0.879082	0.884331	0.888601	0.911603	0.893852	0.865704	0.597881	0.918205	0.861827	0.885387	0.993675	0.697275	0.86099	0.933862	0.953882	0.970628	0.875674	0.893999	0.889159	0.93462	0.946253	0.898441	0.920893	0.938807	0.998508	0.949631	0.892059	0.929401	0.834916	0.907259
Belarus	14														1	0.916757	0.954816	0.996824	0.998953	0.99836	0.998057	0.997429	0.992265	0.996558	0.99266	0.703237	0.989528	0.998434	0.995496	0.906726	0.758028	0.979645	0.983499	0.97071	0.953802	0.998992	0.992828	0.958748	0.979617	0.976244	0.994661	0.989164	0.980839	0.880748	0.972789	0.996861	0.98547	0.999336	0.993331
Belgium	15															1	0.993207	0.929911	0.898006	0.935699	0.939812	0.942753	0.959091	0.946735	0.923219	0.643618	0.963061	0.922253	0.93934	0.999711	0.734638	0.915398	0.973917	0.985851	0.994342	0.933453	0.944924	0.930875	0.973	0.981424	0.949313	0.965489	0.977045	0.996609	0.982797	0.945255	0.970933	0.902382	0.955867
Belize	16																1	0.965917	0.941089	0.969165	0.971405	0.973612	0.984313	0.975949	0.96128	0.674365	0.987372	0.960118	0.972206	0.990292	0.754606	0.95437	0.992578	0.997927	0.999442	0.967057	0.976421	0.961677	0.99292	0.996251	0.978794	0.987788	0.993994	0.980652	0.997473	0.975298	0.991374	0.944254	0.98257
Benin	17																	1	0.994698	0.998876	0.997655	0.997553	0.994739	0.996609	0.998806	0.713186	0.994196	0.999517	0.998906	0.921047	0.767166	0.991193	0.987788	0.977588	0.962979	0.998016	0.998501	0.97738	0.988884	0.982174	0.998157	0.991825	0.985411	0.897019	0.981563	0.997243	0.990089	0.995469	0.995882
Bhutan	18																		1	0.995278	0.994302	0.993318	0.985838	0.991838	0.991454	0.705285	0.982573	0.997104	0.991863	0.887215	0.75446	0.978427	0.974484	0.959095	0.939563	0.996062	0.988516	0.954038	0.970772	0.965719	0.989919	0.981619	0.971162	0.858688	0.96205	0.992387	0.977053	0.999877	0.987408
Bolivia	19																			1	0.999674	0.999598	0.997224	0.999101	0.995483	0.706066	0.995858	0.998879	0.99874	0.926867	0.764815	0.984926	0.991187	0.981477	0.967614	0.999786	0.997589	0.969543	0.98925	0.985822	0.998787	0.99499	0.989117	0.903578	0.983805	0.999415	0.992883	0.996203	0.997955
Bosnia and Herzegovina	20																				1	0.999921	0.998042	0.999757	0.993233	0.702389	0.996449	0.99783	0.998046	0.931334	0.763306	0.981254	0.992815	0.983743	0.97063	0.99978	0.996684	0.966152	0.989745	0.987805	0.998711	0.996345	0.991013	0.908509	0.985215	0.999825	0.994108	0.995314	0.9985
Botswana	21																					1	0.998588	0.999884	0.993236	0.701825	0.997229	0.997389	0.997997	0.934509	0.76338	0.981295	0.993866	0.985307	0.972788	0.999603	0.996963	0.966718	0.990821	0.989209	0.999051	0.997057	0.992161	0.912075	0.986757	0.999959	0.995068	0.994365	0.998968
Brazil	22																						1	0.999076	0.990108	0.698251	0.999598	0.99333	0.996669	0.952037	0.764859	0.979191	0.998292	0.992933	0.983623	0.996782	0.996774	0.969623	0.995937	0.995544	0.998949	0.999648	0.997318	0.932559	0.993844	0.998968	0.998932	0.987465	0.999882
Bulgaria	23																							1	0.991704	0.699915	0.997746	0.996361	0.997551	0.938622	0.763183	0.979446	0.995096	0.987251	0.975457	0.999172	0.996547	0.965789	0.991749	0.990839	0.998929	0.997928	0.993611	0.917019	0.988248	0.999952	0.996068	0.993028	0.999285
Burkina Faso	24																								1	0.718257	0.990588	0.997876	0.997297	0.914132	0.768618	0.996126	0.982376	0.971998	0.956823	0.993805	0.997693	0.984398	0.987349	0.976698	0.995347	0.986487	0.979719	0.890037	0.977796	0.992849	0.985402	0.992123	0.991796
Burundi	25																									1	0.698812	0.711264	0.708573	0.636579	0.986185	0.724103	0.690734	0.682571	0.668948	0.703072	0.710157	0.715851	0.704604	0.685615	0.706467	0.694678	0.687923	0.617087	0.68816	0.7014	0.693392	0.704967	0.701613
Cabo Verde	26																										1	0.991961	0.99629	0.956395	0.765546	0.981379	0.998724	0.994413	0.986064	0.994938	0.99717	0.974937	0.997784	0.99663	0.998731	0.99942	0.997896	0.937689	0.99587	0.997717	0.999405	0.984304	0.999467
Cambodia	27																											1	0.998145	0.912839	0.76428	0.989087	0.985179	0.973613	0.9577	0.998459	0.996855	0.97288	0.985084	0.978709	0.996936	0.990108	0.982593	0.887577	0.977321	0.99692	0.987549	0.997668	0.994558
Cameroon	28																												1	0.93105	0.768251	0.989483	0.991245	0.98263	0.969711	0.997825	0.999278	0.979111	0.992567	0.986581	0.998743	0.994463	0.989334	0.908471	0.986213	0.998012	0.993295	0.993303	0.997624
Canada	29																													1	0.729263	0.906861	0.968212	0.981515	0.991511	0.924464	0.937105	0.92443	0.967481	0.976559	0.941617	0.958886	0.971608	0.998285	0.978242	0.937181	0.964938	0.891747	0.948601
Central African Republic	30																														1	0.770554	0.763017	0.759971	0.752076	0.761992	0.768755	0.767894	0.76844	0.761018	0.767349	0.764005	0.76178	0.713757	0.762698	0.763849	0.764364	0.755833	0.766864
Chad	31																															1	0.971542	0.962171	0.947611	0.981642	0.99184	0.992581	0.983962	0.966388	0.986421	0.975005	0.968822	0.883416	0.970581	0.98093	0.975344	0.979652	0.981029
Chile	32																																1	0.998135	0.992442	0.990486	0.992423	0.966634	0.997531	0.999339	0.995295	0.999388	0.999881	0.951956	0.998036	0.994677	0.99983	0.976653	0.997508
China	33																																	1	0.998052	0.98028	0.985059	0.962862	0.996314	0.99968	0.988263	0.995438	0.998884	0.96871	0.999228	0.986562	0.997247	0.961797	0.991521
Cyprus	34																																		1	0.966051	0.973321	0.953889	0.990873	0.996235	0.976982	0.987616	0.994091	0.982197	0.996366	0.97452	0.990772	0.942855	0.981562
Colombia	35																																			1	0.996212	0.964891	0.987273	0.98482	0.998032	0.994593	0.988389	0.900797	0.982075	0.999377	0.992036	0.996893	0.997487
Comoros	36																																				1	0.984065	0.994801	0.98853	0.998956	0.994817	0.990685	0.915541	0.989032	0.99709	0.994376	0.989988	0.997599
Congo Dem Rep	37																																					1	0.984004	0.964883	0.975783	0.967029	0.965088	0.906155	0.972224	0.967204	0.970414	0.956723	0.971234
Congo Rep	38																																						1	0.997272	0.994795	0.996528	0.997345	0.951551	0.998556	0.99173	0.998158	0.973264	0.995601
Costa Rica	39																																							1	0.99154	0.997469	0.999729	0.962287	0.999202	0.990295	0.99876	0.968153	0.99441
Cote d'Ivoire	40																																								1	0.997585	0.993781	0.920454	0.990676	0.999146	0.996607	0.991177	0.999345
Croatia	41																																									1	0.998813	0.940776	0.995642	0.997613	0.99959	0.983433	0.999192
Czech Republic	42																																										1	0.95621	0.998459	0.993083	0.999485	0.97345	0.996342
Denmark	43																																											1	0.964643	0.915157	0.947978	0.863847	0.928473
Djibouti	44																																												1	0.987915	0.997763	0.964698	0.992887
Dominican Republic	45																																													1	0.995808	0.993545	0.999289
Ecuador	46																																														1	0.979194	0.998396
Egypt	47																																															1	0.988959
El Salvador	48																																																1
Equatorial Guinea	49
Estonia	50
Eswatini	51
Ethiopia	52
Fiji	53
Finland	54
France	55
Gabon	56
Georgia	57
Germany	58
Ghana	59
Greece	60
Grenada	61
Guatemala	62
Guyana	63
Guinea-Bissau	64
Haiti	65
Honduras	66
Hong Kong SAR China	67
Hungary	68
Iceland	69
Yemen	70
India	71
Indonesia	72
Iran, Islamic Rep.	73
Iraq	74
Ireland	75
Israel	76
Italy	77
Jamaica	78
Japan	79
Jordan	80
Kazakhstan	81
Kenya	82
Kyrgyz Republic	83
Korea Dem People’s Rep	84
Korea, Rep.	85
Kosovo	86
Kuwait	87
Lao PDR	88
Latvia	89
Lebanon	90
Lesotho	91
Liberia	92
Libya	93
Lithuania	94
Luxembourg	95
Macao SAR China	96
Madagascar	97
Malaysia	98
Malawi	99
Maldives	100
Mali	101
Malta	102
Mauritania	103
Mauritius	104
Mexico	105
Myanmar	106
Moldova	107
Mongolia	108
Montenegro	109
Morocco	110
Mozambique	111
Namibia	112
Netherlands	113
New Zealand	114
Nicaragua	115
Nigeria	116
North Macedonia	117
Norway	118
Pakistan	119
Panama	120
Papua New Guinea	121
Paraguay	122
Peru	123
Philippines	124
Poland	125
Portugal	126
Puerto Rico	127
Qatar	128
Romania	129
Russia	130
Rwanda	131
Samoa	132
Sao Tome and Principe	133
Saudi Arabia	134
Seychelles	135
Senegal	136
Serbia	137
Sierra Leone	138
Singapore	139
Slovak Republic	140
Slovenia	141
Solomon Islands	142
South Africa	143
Spain	144
Sri Lanka	145
St Kitts and Nevis	146
St Lucia	147
Sudan	148
Suriname	149
Sweden	150
Switzerland	151
Tajikistan	152
Tanzania	153
Thailand	154
Timor-Leste	155
Togo	156
Trinidad and Tobago	157
Tunisia	158
Turkey	159
Uganda	160
Ukraine	161
United Kingdom	162
United States	163
Uruguay	164
Uzbekistan	165
Venezuela	166
Vietnam	167
Zambia	168
Zimbabwe	169
[truncated: 121 more columns]

## Sheet: Table S3B
Table S3B. The correlations of the 238 cities' quality of life.
City			Abu Dhabi	Adelaide	Ahmedabad	Albuquerque, NM	Almaty	Amman	Amsterdam	Anchorage, AK	Ankara	Antwerp	Athens	Atlanta, GA	Auckland	AUnited Statestin, TX	Baku	Baltimore, MD	Bangalore	Bangkok	Barcelona	Beijing	Beirut	Belfast	Belgrade	Belo Horizonte	Berlin	Birmingham	Bogota	Bologna	Boston, MA	Brasilia	Bratislava	Brisbane	Bristol	Brno	BrUnited Statessels	Bucharest	Budapest	Buenos Aires	Bursa	Cairo	Calgary	Cambridge	Campinas	Canberra	Cape Town	Caracas	Charlotte, NC
	Country		United Arab Emirates	Australia	India	United States	Kazakhstan	Jordan	Netherlands	United States	Turkey	Belgium	Greece	United States	New Zealand	United States	Azerbaijan	United States	India	Thailand	Spain	China	Lebanon	United Kingdom	Serbia	Brazil	Germany	United Kingdom	Colombia	Italy	United States	Brazil	Slovakia	Australia	United Kingdom	Czech Republic	Belgium	Romania	Hungary	Argentina	Turkey	Egypt	Canada	United Kingdom	Brazil	Australia	South Africa	Venezuela	United States
			1	2	3	4	5	6	7	8	9	10	11	12	13	14	15	16	17	18	19	20	21	22	23	24	25	26	27	28	29	30	31	32	33	34	35	36	37	38	39	40	41	42	43	44	45	46	47
Abu Dhabi	United Arab Emirates	1	1	0.942091	0.481113	0.900041	0.238882	0.452457	0.904399	0.921388	0.567406	0.880255	0.396346	0.895886	0.881067	0.951454	0.368476	0.890297	0.598628	0.168951	0.703733	0.23285	0.0280972	0.891986	0.354696	0.273078	0.848901	0.802671	0.191254	0.649633	0.907182	0.51969	0.64376	0.940167	0.878796	0.787418	0.786017	0.509762	0.517311	0.231598	0.674576	0.165774	0.972936	0.921444	0.581028	0.957247	0.724954	0.0467193	0.94233
Adelaide	Australia	2		1	0.338854	0.940199	0.113413	0.379357	0.912833	0.948755	0.515661	0.86861	0.343226	0.931863	0.923195	0.975328	0.277611	0.934335	0.534586	0.0143246	0.678119	0.0878438	-0.0735507	0.91738	0.261967	0.224925	0.831848	0.796799	0.12525	0.595286	0.896612	0.508499	0.57626	0.990062	0.87511	0.717874	0.760405	0.400625	0.430833	0.176838	0.655142	0.0485648	0.955408	0.922572	0.581244	0.993883	0.752539	-0.00786813	0.988267
Ahmedabad	India	3			1	0.270821	0.942391	0.96348	0.66118	0.250906	0.94293	0.733367	0.934711	0.50204	0.610588	0.417671	0.963469	0.395971	0.908829	0.932634	0.87805	0.929592	0.8262	0.616186	0.964413	0.924718	0.763826	0.765767	0.918577	0.901364	0.639934	0.899851	0.927581	0.435672	0.727305	0.865894	0.813965	0.982133	0.96743	0.916218	0.864002	0.923757	0.370377	0.628044	0.886574	0.29111	0.782748	0.842018	0.369424
Albuquerque, NM	United States	4				1	0.0985451	0.285686	0.846951	0.957766	0.394991	0.809017	0.278965	0.949176	0.875955	0.975606	0.192583	0.970971	0.534616	-0.0285324	0.615401	0.0747703	-0.132242	0.838533	0.194233	0.152117	0.797685	0.79145	0.075347	0.517209	0.864405	0.416492	0.494159	0.938649	0.824778	0.624861	0.739379	0.337579	0.365828	0.118218	0.486213	-0.00299409	0.949699	0.849677	0.494328	0.954603	0.70434	-0.042623	0.972435
Almaty	Kazakhstan	5					1	0.933062	0.491481	0.06111	0.861437	0.566736	0.950841	0.35505	0.454034	0.220115	0.958537	0.243143	0.855319	0.978639	0.788709	0.966956	0.928877	0.44748	0.973756	0.959483	0.633033	0.663588	0.974746	0.82981	0.479941	0.866696	0.85239	0.22945	0.575531	0.726737	0.709532	0.940339	0.931221	0.963311	0.722676	0.978967	0.13853	0.448501	0.833864	0.0619823	0.687857	0.958216	0.165038
Amman	Jordan	6						1	0.724379	0.275831	0.975187	0.771732	0.980074	0.551933	0.694607	0.475375	0.981414	0.443761	0.917719	0.920052	0.930712	0.897234	0.881959	0.67207	0.976466	0.95969	0.808146	0.799922	0.944746	0.948955	0.695921	0.951229	0.938847	0.478877	0.763083	0.871491	0.851938	0.983585	0.9736	0.944025	0.904059	0.943831	0.352147	0.666442	0.946867	0.306791	0.848213	0.890458	0.405272
Amsterdam	Netherlands	7							1	0.871577	0.780245	0.975962	0.707442	0.945067	0.99143	0.933961	0.623209	0.896641	0.782755	0.454128	0.906363	0.470945	0.323181	0.990027	0.621515	0.58338	0.982188	0.951971	0.526563	0.857323	0.984935	0.796096	0.850888	0.950979	0.989483	0.925108	0.940071	0.721136	0.7518	0.571669	0.856149	0.422339	0.885551	0.997466	0.834472	0.899486	0.921915	0.38216	0.920805
Anchorage, AK	United States	8								1	0.377929	0.822779	0.264824	0.925254	0.885093	0.958352	0.155794	0.944758	0.450566	-0.00329221	0.601392	0.0263051	-0.0877139	0.858289	0.165433	0.12049	0.797866	0.762333	0.0177909	0.543921	0.902686	0.402008	0.49484	0.942881	0.82468	0.64446	0.730738	0.310588	0.345445	0.0760774	0.512196	-0.0183406	0.977705	0.867266	0.471821	0.956472	0.665592	-0.0873365	0.967497
Ankara	Turkey	9									1	0.840756	0.941245	0.635139	0.751131	0.549494	0.948637	0.535153	0.926952	0.826973	0.953345	0.815265	0.764443	0.772711	0.932921	0.917959	0.844819	0.848972	0.886428	0.962615	0.730168	0.960092	0.952047	0.600102	0.835225	0.928378	0.884542	0.960588	0.956866	0.892548	0.965714	0.874937	0.461104	0.76465	0.972426	0.452838	0.899431	0.801262	0.523104
Antwerp	Belgium	10										1	0.730091	0.937303	0.971328	0.902455	0.683134	0.892796	0.858763	0.483959	0.943261	0.538664	0.40148	0.97467	0.673822	0.636039	0.976305	0.966693	0.569252	0.90032	0.963527	0.81235	0.858702	0.916948	0.990579	0.934265	0.974584	0.781166	0.786595	0.597532	0.884595	0.513515	0.847834	0.977819	0.869675	0.85021	0.939317	0.449314	0.88945
Athens	Greece	11											1	0.54132	0.683247	0.446925	0.973813	0.427244	0.899421	0.92851	0.911867	0.909686	0.897279	0.656346	0.985197	0.984553	0.802911	0.802978	0.963448	0.939468	0.683868	0.971081	0.944795	0.451354	0.744807	0.853366	0.836897	0.965874	0.978418	0.973923	0.861981	0.939712	0.314578	0.647172	0.949005	0.277489	0.847516	0.930528	0.376028
Atlanta, GA	United States	12												1	0.969909	0.976419	0.455286	0.985863	0.735549	0.234245	0.814633	0.315051	0.158697	0.944868	0.453836	0.423939	0.926195	0.927124	0.350999	0.740072	0.955148	0.650001	0.698992	0.964392	0.943523	0.791812	0.900629	0.577414	0.599157	0.387344	0.694322	0.276728	0.915316	0.944314	0.720161	0.923374	0.871867	0.238797	0.969249
Auckland	New Zealand	13													1	0.946504	0.582346	0.92809	0.779594	0.405756	0.895543	0.42415	0.281687	0.992551	0.581046	0.55901	0.974124	0.956317	0.506795	0.833376	0.979825	0.776015	0.812178	0.963471	0.983617	0.887695	0.937297	0.680502	0.713991	0.550132	0.824456	0.385966	0.881596	0.989851	0.824259	0.90809	0.933392	0.360518	0.939207
AUnited Statestin, TX	United States	14														1	0.348594	0.972393	0.636996	0.160047	0.746525	0.202134	9.34207e-05	0.92152	0.340056	0.289538	0.888483	0.861619	0.249914	0.641468	0.936048	0.549137	0.62915	0.98391	0.909862	0.748947	0.828243	0.483862	0.505845	0.289456	0.644179	0.134198	0.967441	0.93435	0.619136	0.980797	0.804264	0.0785795	0.99495
Baku	Azerbaijan	15															1	0.331881	0.89454	0.93556	0.868267	0.930353	0.894262	0.582462	0.993216	0.968959	0.728234	0.73528	0.961956	0.893575	0.579559	0.93695	0.926123	0.380101	0.68888	0.828399	0.781241	0.982639	0.975564	0.95832	0.854769	0.972736	0.249041	0.584505	0.91137	0.210484	0.776626	0.922761	0.301822
Baltimore, MD	United States	16																1	0.649995	0.121279	0.741193	0.201169	0.0508351	0.896101	0.332209	0.303441	0.863963	0.872344	0.231516	0.6551	0.913374	0.539298	0.591603	0.950937	0.893289	0.708385	0.842164	0.465824	0.482203	0.265538	0.605033	0.155741	0.926739	0.896011	0.62758	0.927801	0.802167	0.121711	0.971854
Bangalore	India	17																	1	0.781517	0.947956	0.818598	0.689859	0.766696	0.887737	0.861187	0.877487	0.910444	0.855006	0.925535	0.765121	0.901225	0.909898	0.631179	0.855617	0.887617	0.930546	0.940531	0.929148	0.849283	0.845537	0.84088	0.526572	0.76625	0.928351	0.496337	0.91834	0.762721	0.591826
Bangkok	Thailand	18																		1	0.7519	0.98339	0.951448	0.387356	0.959134	0.947479	0.588399	0.571343	0.965359	0.796409	0.449852	0.823101	0.814655	0.130184	0.489591	0.693758	0.630402	0.911277	0.901429	0.960402	0.695354	0.957224	0.0503716	0.392687	0.777846	-0.00384223	0.630155	0.941977	0.0506829
Barcelona	Spain	19																			1	0.750432	0.671245	0.888516	0.86612	0.845978	0.953524	0.960629	0.812205	0.989678	0.880676	0.941726	0.950058	0.755519	0.943722	0.963695	0.9801	0.920102	0.925055	0.828417	0.93618	0.762119	0.642247	0.885937	0.975021	0.634203	0.964091	0.713451	0.705054
Beijing	China	20																				1	0.921593	0.389624	0.953298	0.923421	0.609884	0.625903	0.942429	0.779866	0.463176	0.818721	0.831114	0.201455	0.54689	0.699385	0.675842	0.920146	0.91023	0.93832	0.684617	0.937579	0.138028	0.409163	0.775103	0.0313516	0.625252	0.91949	0.139355
Beirut	Lebanon	21																					1	0.304186	0.91254	0.916281	0.456317	0.482992	0.931438	0.741994	0.312451	0.775963	0.72826	0.0386832	0.400564	0.584874	0.557229	0.84155	0.825767	0.919867	0.623987	0.936029	-0.0832759	0.298764	0.732871	-0.115571	0.517645	0.965961	-0.0409131
Belfast	United Kingdom	22																						1	0.575958	0.555181	0.967379	0.944137	0.461283	0.853639	0.970208	0.783582	0.822491	0.958321	0.982843	0.912109	0.928862	0.679241	0.714942	0.511302	0.859786	0.421409	0.866455	0.993821	0.832931	0.896727	0.93371	0.338548	0.920594
Belgrade	Serbia	23																							1	0.982441	0.733727	0.743079	0.972911	0.899184	0.588951	0.941981	0.931655	0.369396	0.686311	0.827833	0.784445	0.978826	0.980868	0.976473	0.838016	0.968513	0.250499	0.578519	0.909795	0.198864	0.774764	0.938793	0.292257
Belo Horizonte	Brazil	24																								1	0.698806	0.721522	0.989051	0.883707	0.550033	0.947028	0.900199	0.338395	0.651685	0.786361	0.754939	0.938191	0.95303	0.996558	0.826808	0.959355	0.18848	0.539436	0.915534	0.149803	0.782067	0.958908	0.253163
Berlin	Germany	25																									1	0.988182	0.652706	0.920109	0.973389	0.866803	0.913522	0.892356	0.992715	0.959021	0.980507	0.817412	0.844155	0.689411	0.875157	0.564025	0.821908	0.974551	0.896413	0.818062	0.958008	0.522134	0.859575
Birmingham	United Kingdom	26																										1	0.663411	0.925554	0.94357	0.870308	0.897529	0.864475	0.981802	0.93687	0.989655	0.819754	0.842129	0.694654	0.854246	0.596544	0.781515	0.94406	0.911378	0.777171	0.972498	0.562666	0.836957
Bogota	Colombia	27																											1	0.831882	0.499724	0.898992	0.848801	0.244448	0.577742	0.718076	0.703422	0.92438	0.925767	0.993671	0.764142	0.981816	0.099455	0.446559	0.869089	0.0484436	0.743584	0.97437	0.164686
Bologna	Italy	28																												1	0.835426	0.960989	0.967441	0.682217	0.903666	0.960792	0.954081	0.937307	0.948269	0.855738	0.94081	0.807513	0.566378	0.849077	0.979287	0.562788	0.934788	0.754825	0.615957
Boston, MA	United States	29																													1	0.751856	0.819543	0.94147	0.971219	0.890433	0.934967	0.694823	0.724164	0.545063	0.800088	0.392736	0.908561	0.977418	0.789502	0.888362	0.896594	0.353233	0.922434
Brasilia	Brazil	30																														1	0.973672	0.601411	0.837238	0.92108	0.882742	0.939155	0.969628	0.925796	0.929434	0.855776	0.448045	0.769936	0.986482	0.448441	0.915633	0.840989	0.522324
Bratislava	Slovakia	31																															1	0.661639	0.882293	0.970486	0.912293	0.957911	0.981243	0.879274	0.932412	0.818576	0.56028	0.8309	0.958317	0.539938	0.904395	0.772475	0.592087
Brisbane	Australia	32																																1	0.924362	0.784029	0.832045	0.499346	0.530965	0.294611	0.717632	0.16382	0.949814	0.959807	0.667429	0.981966	0.827049	0.109842	0.990779
Bristol	United Kingdom	33																																	1	0.94928	0.974496	0.781394	0.802372	0.61555	0.880877	0.514123	0.84871	0.988196	0.882571	0.858035	0.952505	0.46434	0.893522
Brno	Czech Republic	34																																		1	0.945906	0.893809	0.914997	0.756018	0.950905	0.69501	0.698666	0.923866	0.935486	0.703473	0.93075	0.607297	0.720905
BrUnited Statessels	Belgium	35																																			1	0.863691	0.871074	0.726003	0.879148	0.654547	0.753151	0.930138	0.925146	0.734971	0.961264	0.608256	0.802324
Bucharest	Romania	36																																				1	0.98973	0.924615	0.880935	0.933331	0.403035	0.689097	0.92734	0.349083	0.831726	0.863079	0.435107
Budapest	Hungary	37																																					1	0.9403	0.893477	0.912212	0.424962	0.720784	0.946841	0.383154	0.859251	0.864716	0.46057
Buenos Aires	Argentina	38																																						1	0.791077	0.958994	0.149468	0.497314	0.889314	0.104621	0.769145	0.96407	0.210226
Bursa	Turkey	39																																							1	0.725913	0.584247	0.850259	0.946944	0.598621	0.906428	0.657366	0.635686
Cairo	Egypt	40																																								1	0.0273645	0.414468	0.825959	0.0165293	0.656133	0.963676	0.084433
Calgary	Canada	41																																									1	0.887471	0.513044	0.972443	0.692143	-0.0394435	0.967462
Cambridge	United Kingdom	42																																										1	0.81572	0.909954	0.913612	0.322921	0.925844
Campinas	Brazil	43																																											1	0.520353	0.953947	0.798293	0.597551
Canberra	Australia	44																																												1	0.714375	-0.0889222	0.987685
Cape Town	South Africa	45																																													1	0.61795	0.778618
Caracas	Venezuela	46																																														1	0.034439
Charlotte, NC	United States	47																																															1
Chennai	India	48
Chiang Mai	Thailand	49
Chicago, IL	United States	50
Chisinau	Moldova	51
Cincinnati, OH	United States	52
Cluj-Napoca	Romania	53
Coimbatore	India	54
Cologne	Germany	55
Colombo	Sri Lanka	56
ColumbUnited States, OH	United States	57
Copenhagen	Denmark	58
Cork	Ireland	59
Curitiba	Brazil	60
Dallas, TX	United States	61
Delhi	India	62
Denver, CO	United States	63
Detroit, MI	United States	64
Dhaka	Bangladesh	65
Dnipro	Ukraine	66
Doha	Qatar	67
Dubai	United Arab Emirates	68
Dublin	Ireland	69
Durban	South Africa	70
DUnited Statesseldorf	Germany	71
Edinburgh	United Kingdom	72
Edmonton	Canada	73
Eindhoven	Netherlands	74
Frankfurt	Germany	75
Gdansk	Poland	76
Geneva	Switzerland	77
Glasgow	United Kingdom	78
Gothenburg	Sweden	79
Guadalajara	Mexico	80
Guatemala City	Guatemala	81
Gurgaon	India	82
Halifax	Canada	83
Hamburg	Germany	84
Hamilton	Canada	85
Hanoi	Vietnam	86
Helsinki	Finland	87
Hyderabad	India	88
Ho Chi Minh City	Vietnam	89
Hong Kong	Hong Kong	90
Honolulu, HI	United States	91
HoUnited Stateston, TX	United States	92
Iasi	Romania	93
Yekaterinburg	Russia	94
Yerevan	Armenia	95
Indianapolis, IN	United States	96
Islamabad	Pakistan	97
Istanbul	Turkey	98
Izmir	Turkey	99
Jacksonville, FL	United States	100
Jakarta	Indonesia	101
Jeddah (Jiddah)	Saudi Arabia	102
Johannesburg	South Africa	103
Kansas City, MO	United States	104
Karachi	Pakistan	105
Kathmandu	Nepal	106
Kaunas	Lithuania	107
Kelowna	Canada	108
Kharkiv	Ukraine	109
Kiev (Kyiv)	Ukraine	110
Kolkata	India	111
Krakow (Cracow)	Poland	112
Kuala Lumpur	Malaysia	113
Kuwait City	Kuwait	114
Lagos	Nigeria	115
Lahore	Pakistan	116
Las Vegas, NV	United States	117
Leeds	United Kingdom	118
Lima	Peru	119
Limassol	Cyprus	120
Lyon	France	121
Lisbon	Portugal	122
Ljubljana	Slovenia	123
Lodz	Poland	124
London	United Kingdom	125
Los Angeles, CA	United States	126
Luxembourg	Luxembourg	127
Lviv	Ukraine	128
Madison, WI	United States	129
Madrid	Spain	130
Manchester	United Kingdom	131
Manila	Philippines	132
Medellin	Colombia	133
Melbourne	Australia	134
Mexico City	Mexico	135
Miami, FL	United States	136
Milan	Italy	137
MilwaUnited Kingdomee, WI	United States	138
Minneapolis, MN	United States	139
Minsk	Belarus	140
Mississauga	Canada	141
Monterrey	Mexico	142
Montevideo	Uruguay	143
Montreal	Canada	144
Moscow	Russia	145
Mumbai	India	146
Munich	Germany	147
MUnited Statescat	Oman	148
Nairobi	Kenya	149
Nashville, TN	United States	150
New York, NY	United States	151
Nicosia	Cyprus	152
Nizhny Novgorod	Russia	153
Noida	India	154
Novi Sad	Serbia	155
Novosibirsk	Russia	156
Oakland, CA	United States	157
Odessa (Odesa)	Ukraine	158
Oklahoma City, OK	United States	159
Orlando, FL	United States	160
Oslo	Norway	161
Ottawa	Canada	162
Panama City	Panama	163
Paris	France	164
Perth	Australia	165
Philadelphia, PA	United States	166
Phoenix, AZ	United States	167
Pittsburgh, PA	United States	168
Portland, OR	United States	169
Porto Alegre	Brazil	170
Porto	Portugal	171
Poznan	Poland	172
Prague	Czech Republic	173
Pretoria	South Africa	174
Pune	India	175
Qingdao, Shandong	China	176
Quebec City	Canada	177
Quito	Ecuador	178
Raleigh, NC	United States	179
Recife	Brazil	180
Regina	Canada	181
Reykjavik	Iceland	182
Riga	Latvia	183
Riyadh	Saudi Arabia	184
Rio de Janeiro	Brazil	185
Rome	Italy	186
Rotterdam	Netherlands	187
Sacramento, CA	United States	188
Saint Petersburg	Russia	189
Salt Lake City, UT	United States	190
San Antonio, TX	United States	191
San Diego, CA	United States	192
San Francisco, CA	United States	193
San Jose, CA	United States	194
San Jose	Costa Rica	195
San Juan	Puerto Rico	196
Santiago	Chile	197
Sao Paulo	Brazil	198
Sarajevo	Bosnia And Herzegovina	199
Seattle, WA	United States	200
Seoul	South Korea	201
Shanghai	China	202
Sharjah	United Arab Emirates	203
Shenzhen	China	204
Sydney	Australia	205
Singapore	Singapore	206
Skopje	North Macedonia	207
Sofia	Bulgaria	208
Split	Croatia	209
Spokane, WA	United States	210
Stockholm	Sweden	211
Stuttgart	Germany	212
Taipei	Taiwan	213
Tallinn	Estonia	214
Tampa, FL	United States	215
Tbilisi	Georgia	216
Tehran	Iran	217
Tel Aviv-Yafo	Israel	218
The Hague (Den Haag)	Netherlands	219
Thessaloniki	Greece	220
Timisoara	Romania	221
Tirana	Albania	222
Tokyo	Japan	223
Toronto	Canada	224
Turin	Italy	225
Valencia	Spain	226
Vancouver	Canada	227
Varna	Bulgaria	228
Victoria	Canada	229
Vienna	Austria	230
VilniUnited States	Lithuania	231
Warsaw	Poland	232
Washington, DC	United States	233
Wellington	New Zealand	234
Winnipeg	Canada	235
Wroclaw	Poland	236
Zagreb	Croatia	237
Zurich	Switzerland	238
[truncated: 191 more columns]

## Sheet: Table S3C
Table S3C. The correlations of the countries' indicators.
green	indicate synergies between indicators
pink	indicate trade-offs between indicators			Control cluster: Country success indicators																	Climate change indicators												Inglehart		Experimental cluster: Country success indicators
	Dimension:			Economic	Economic	Economic	Social	Social	Social	Social	Environmental	Political	Political	Political	Social	Social	Social	Economic	Calculated results														Cultural	Cultural	Political	Social	Social	Social	Social	Environmental	Environmental	Environmental	Environmental	Social	Environmental	Social	Calculated results
	Indicator:			GDP per capita	GDP per capita in PPP	Ease of doing business ranking	Corruption perceptions index	Human development index	Global gender gap	Happiness index	Environmental performance index	Freedom and control	Economic freedom	Democracy index	Unemployment rate	Healthy life expectancy	Fragile state index	Economic decline index	Country Success (15 indicators, 169 countries)	Country Priority (15 indicators, 169 countries)	Energy use rank	ND-GAIN index	Public belief in the climate emergency	Country who say we should do everything necessary	EPI climate change	EPI climate change rank	EPI greenhouse gas emissions per capita	Climate perceptions index	EF carbon footprint (Consumption)	CO₂ emissions from fossil fuel combustion and cement production	CO₂ emissions embodied in imports	Carbon pricing score at EUR60/ tCO₂ (%)	Inglehart X-axis	Inglehart Y-axis	Government effectiveness	Civil liberties	The global sustainable competitiveness index	Human rights and rule of law index	Wealth per adult	Ecological footprint per capita	Environmental health	Air quality	PM2.5 exposure	Life expectancy at birth	Death rates from air pollution	Positive peace index	Country Success (17 indicators, 173 countries)	Country Priority (17 indicators, 173 countries)	Country national competitiveness degree
				1	2	3	4	5	6	7	8	9	10	11	12	13	14	15	16	17	1	2	3	4	5	6	7	8	9	10	11	12	1	2	1	2	3	4	5	6	7	8	9	10	11	12	13	14	15
	Plus (+) or minus (-) indicates that a greater (lesser) criterion value corresponds to a greater significance by country:			+	+	-	+	+	+	+	+	-	+	+	-	+	-	-	+	-	-	+	+	+	+	-	-	+	-	-	-	+	+	+	+	-	+	-	+	+	+	+	+	+	-	-	+	-	+
Control cluster: Country success indicators	GDP per capita	1	+	1	0.940278	-0.572018	0.769561	0.674862	0.417219	0.643438	0.730378	-0.477228	0.559047	0.548136	-0.160877	0.551344	-0.729022	-0.651874	0.91179	-0.755883	-0.369789	0.777148	0.555749	0.693343	0.557192	-0.560055	-0.612478	0.204478	0.73082	0.485406	0.799337	0.556334	0.778267	0.547063	0.761564	-0.469011	0.638253	-0.525524	0.584542	0.564177	0.834099	0.832599	0.676095	0.648711	-0.62806	-0.83325	0.906703	-0.731871	0.906719
	GDP per capita in PPP	2	+		1	-0.651587	0.765125	0.775029	0.37477	0.680149	0.767789	-0.457804	0.603437	0.529962	-0.126175	0.592842	-0.782683	-0.738419	0.90849	-0.827912	-0.436013	0.820948	0.537519	0.715123	0.562728	-0.577125	-0.73083	0.186228	0.83207	0.611909	0.846331	0.560148	0.672983	0.551894	0.796622	-0.45852	0.655859	-0.533268	0.505389	0.624536	0.84361	0.800728	0.570555	0.712486	-0.63753	-0.83954	0.880814	-0.786876	0.88081
	Ease of doing business ranking	3	-			1	-0.700347	-0.763067	-0.442479	-0.59866	-0.689914	0.45183	-0.714785	-0.565014	0.0866612	-0.539578	0.719324	0.681038	-0.737162	0.817112	0.453141	-0.844296	-0.417907	-0.403205	-0.605832	0.605062	0.598194	-0.318939	-0.531116	-0.408745	-0.586904	0.0436678	-0.523778	-0.698215	-0.836169	0.486976	-0.701743	0.504823	-0.25168	-0.505041	-0.70936	-0.60914	-0.42488	-0.69792	0.583938	0.807962	-0.669307	0.75091	-0.669273
	Corruption perceptions index	4	+				1	0.715476	0.51331	0.596118	0.738631	-0.67738	0.760756	0.76026	-0.0550825	0.619871	-0.855827	-0.725874	0.882745	-0.842228	-0.320495	0.868647	0.612489	0.71234	0.549797	-0.546849	-0.572908	0.298592	0.599898	0.374213	0.745656	0.299868	0.781964	0.669606	0.9196	-0.672433	0.716782	-0.70436	0.44358	0.581608	0.819684	0.800566	0.650528	0.688292	-0.65958	-0.9275	0.863639	-0.832561	0.863606
	Human development index	5	+					1	0.416185	0.744586	0.826655	-0.563369	0.604847	0.634086	-0.0063121	0.745691	-0.825625	-0.768563	0.809198	-0.898431	-0.416298	0.904827	0.491622	0.692702	0.686923	-0.701542	-0.777344	0.260278	0.667475	0.518563	0.662005	0.429787	0.664576	0.715297	0.806439	-0.570058	0.750754	-0.585854	0.254821	0.595818	0.877179	0.766352	0.466366	0.869596	-0.74174	-0.84804	0.722441	-0.773447	0.722389
	Global gender gap	6	+						1	0.442465	0.504935	-0.529909	0.420225	0.600393	-0.0280244	0.378055	-0.587546	-0.441503	0.540616	-0.533979	-0.144896	0.504565	0.28925	0.557972	0.424758	-0.422541	-0.320536	0.526018	0.202366	0.0848775	0.428014	0.330291	0.638781	0.411638	0.51926	-0.544146	0.592444	-0.591163	0.305228	0.351447	0.514847	0.539359	0.617851	0.403281	-0.57883	-0.607	0.542054	-0.561653	0.54206
	Happiness index	7	+							1	0.735624	-0.557066	0.5355	0.59899	-0.223613	0.60729	-0.751412	-0.754582	0.765286	-0.797346	-0.257882	0.783782	0.411219	0.673409	0.542483	-0.540745	-0.608379	0.357052	0.575985	0.445284	0.654499	0.365405	0.807179	0.517428	0.679447	-0.565827	0.721813	-0.617041	0.268006	0.578618	0.775785	0.714602	0.563422	0.726173	-0.61339	-0.75456	0.700406	-0.702551	0.700327
	Environmental performance index	8	+								1	-0.608037	0.597999	0.68128	0.00953065	0.63773	-0.841242	-0.726351	0.86604	-0.831531	-0.476534	0.875565	0.615369	0.729292	0.829386	-0.831671	-0.705073	0.316439	0.604447	0.381592	0.681572	0.548855	0.783406	0.756934	0.762422	-0.633447	0.786395	-0.717949	0.398405	0.540976	0.940818	0.887419	0.678409	0.767841	-0.79817	-0.88469	0.823392	-0.766023	0.823392
	Freedom and control	9	-									1	-0.455783	-0.89092	-0.0414507	-0.552345	0.741452	0.501822	-0.653541	0.71674	0.0739734	-0.613187	-0.469634	-0.748714	-0.505306	0.505926	0.342204	-0.603549	-0.306352	-0.124752	-0.472776	-0.335794	-0.685871	-0.623519	-0.659796	0.938679	-0.609962	0.850414	-0.234171	-0.385698	-0.63297	-0.62276	-0.58827	-0.53844	0.652322	0.801372	-0.615434	0.690543	-0.615396
	Economic freedom	10	+										1	0.650101	-0.0621674	0.433405	-0.712939	-0.718208	0.717246	-0.712342	-0.303597	0.742697	0.513453	0.556755	0.480977	-0.480263	-0.506283	0.168406	0.498933	0.354652	0.6329	0.00699885	0.55579	0.565846	0.836254	-0.551772	0.64611	-0.556701	0.336289	0.491169	0.703722	0.647408	0.542125	0.652489	-0.54428	-0.7864	0.739325	-0.762048	0.739312
	Democracy index	11	+											1	0.0422167	0.559627	-0.800271	-0.655066	0.7428	-0.775019	-0.143267	0.704399	0.472061	0.705833	0.562597	-0.560488	-0.433288	0.564322	0.352232	0.175345	0.520979	0.365423	0.743402	0.638198	0.758996	-0.886635	0.66639	-0.827273	0.282421	0.432555	0.721483	0.709578	0.653641	0.633833	-0.71274	-0.84081	0.709431	-0.756159	0.709403
	Unemployment rate	12	-												1	-0.0168659	0.0466012	0.23992	-0.197834	0.156034	0.150293	0.00888373	0.108005	0.189711	0.198407	-0.207566	-0.0909688	-0.0739481	-0.0414982	-0.0760942	-0.117349	-0.192739	-0.201226	-0.101246	-0.144221	-0.0519577	-0.160697	-0.0457961	-0.152426	-0.0821498	-0.04854	-0.09145	-0.23965	-0.02816	-0.15027	0.069243	-0.208729	0.187048	-0.208695
	Healthy life expectancy	13	+													1	-0.678205	-0.596497	0.64088	-0.770295	-0.122364	0.725086	0.400641	0.557423	0.554931	-0.562617	-0.551909	0.386098	0.513002	0.337633	0.569845	0.463799	0.628233	0.560544	0.660713	-0.497657	0.58742	-0.487677	0.210224	0.428415	0.745	0.661033	0.422078	0.861643	-0.62037	-0.74013	0.557811	-0.666833	0.557698
	Fragile state index	14	-														1	0.845548	-0.901557	0.912053	0.338913	-0.909108	-0.497152	-0.699161	-0.651847	0.660007	0.690054	-0.410042	-0.665719	-0.473223	-0.745647	-0.429621	-0.789442	-0.722596	-0.877754	0.763126	-0.808187	0.8251	-0.357051	-0.654448	-0.87936	-0.82413	-0.64084	-0.77797	0.752761	0.957543	-0.853823	0.861077	-0.853769
	Economic decline index	15	-															1	-0.826015	0.844399	0.345424	-0.838392	-0.319426	-0.507981	-0.485438	0.490334	0.682758	-0.34552	-0.684584	-0.546044	-0.724445	-0.230062	-0.696204	-0.572728	-0.815909	0.52573	-0.705679	0.606434	-0.267253	-0.632791	-0.79593	-0.73072	-0.54387	-0.73728	0.616691	0.830207	-0.768341	0.778437	-0.768275
	Country Success (15 indicators, 169 countries)	16	+																1	-0.903663	-0.416544	0.901828	0.549839	0.680597	0.644321	-0.644088	-0.669043	0.300898	0.696289	0.474806	0.816803	0.487489	0.851976	0.700693	0.895609	-0.660208	0.794841	-0.716314	0.518721	0.638846	0.912822	0.888014	0.733279	0.755046	-0.72432	-0.9411	0.972151	-0.865479	0.972129
	Country Priority (15 indicators, 169 countries)	17	-																	1	0.360962	-0.922825	-0.478525	-0.678147	-0.660142	0.670828	0.736823	-0.414903	-0.695623	-0.524209	-0.731633	-0.448431	-0.74434	-0.704334	-0.910068	0.694067	-0.793997	0.703652	-0.338406	-0.639231	-0.8943	-0.81584	-0.59914	-0.85431	0.758471	0.93847	-0.826271	0.923913	-0.826201
Climate change indicators	Energy use rank	1	-																		1	-0.457568	-0.179634	0.0931741	-0.384905	0.382766	0.395446	0.10968	-0.344048	-0.236403	-0.424526	-0.493656	-0.240598	-0.568386	-0.369878	0.0902468	-0.474354	0.237567	-0.17996	-0.192146	-0.43186	-0.32152	-0.1997	-0.34512	0.1636	0.41828	-0.392476	0.33048	-0.392504
	ND-GAIN index	2	+																			1	0.573748	0.627932	0.698335	-0.70356	-0.744686	0.286502	0.686627	0.511133	0.736827	0.43064	0.744007	0.775044	0.90627	-0.62582	0.799717	-0.692754	0.363095	0.633713	0.910714	0.826325	0.569511	0.84869	-0.75737	-0.9334	0.839566	-0.844327	0.839515
	Public belief in the climate emergency	3	+																				1	0.656063	0.584979	-0.56694	-0.397865	0.240048	0.469701	0.389333	0.448041	0.54079	0.535133	0.395288	0.626046	-0.461633	0.32032	-0.511893	0.550638	0.263919	0.569058	0.548594	0.446988	0.406526	-0.41576	-0.59015	0.559991	-0.518017	0.560006
	Country who say we should do everything necessary	4	+																					1	0.624257	-0.614972	-0.501729	0.648281	0.573609	0.459897	0.682956	0.400651	0.696632	0.492704	0.637976	-0.737572	0.537182	-0.744211	0.689044	0.522838	0.723136	0.72718	0.726968	0.513776	-0.71653	-0.73437	0.689866	-0.703906	0.689865
	EPI climate change	5	+																						1	-0.990278	-0.542351	0.231501	0.389786	0.178949	0.436934	0.437612	0.604389	0.700747	0.587391	-0.530337	0.634251	-0.569565	0.256683	0.349671	0.702971	0.629462	0.405989	0.608851	-0.70831	-0.66897	0.590024	-0.577998	0.590018
	EPI climate change rank	6	-																							1	0.575152	-0.242488	-0.42568	-0.220818	-0.457069	-0.428167	-0.592955	-0.704406	-0.587613	0.53136	-0.625496	0.572548	-0.258199	-0.381905	-0.71185	-0.63627	-0.40126	-0.61818	0.717797	0.675007	-0.589498	0.58992	-0.589495
	EPI greenhouse gas emissions per capita	7	-																								1	-0.115397	-0.765479	-0.739075	-0.607742	-0.149224	-0.485952	-0.563592	-0.623392	0.361301	-0.551374	0.441146	-0.229111	-0.722713	-0.70797	-0.6161	-0.29766	-0.63034	0.646168	0.667007	-0.599122	0.64981	-0.59907
	Climate perceptions index	8	+																									1	0.0420209	-0.0833566	0.139465	-0.0582005	0.426018	0.310962	0.370979	-0.569217	0.458803	-0.506801	0.11009	0.123064	0.307517	0.317086	0.499067	0.3049	-0.53821	-0.43027	0.277131	-0.407422	0.277198
	EF Carbon Footprint (Consumption)	9	-																										1	0.870644	0.728743	0.239496	0.407636	0.345057	0.634923	-0.334727	0.414743	-0.420761	0.323384	0.72044	0.661954	0.599829	0.286474	0.601112	-0.44185	-0.62791	0.656587	-0.648808	0.656529
	CO₂ emissions from fossil fuel combustion and cement production	10	-																											1	0.541414	-0.0328572	0.217511	0.168984	0.420276	-0.140299	0.209894	-0.212175	0.193987	0.706128	0.443853	0.37745	0.078977	0.42708	-0.24685	-0.41036	0.430883	-0.479312	0.430786
	CO₂ emissions embodied in imports	11	-																												1	0.430883	0.598683	0.503576	0.72391	-0.49927	0.594375	-0.600041	0.417263	0.598415	0.732283	0.723143	0.554147	0.599224	-0.58064	-0.73529	0.796193	-0.7033	0.796166
	Carbon Pricing Score at EUR60/tCO₂ (%)	12	+																													1	0.314184	0.249663	0.376852	-0.339267	0.42446	-0.476848	0.38805	-0.189362	0.458765	0.335974	0.280722	0.436271	-0.26639	-0.41218	0.482709	-0.445059	0.482703
Inglehart	Inglehart X-axis	1	+																														1	0.588506	0.730456	-0.71774	0.727188	-0.754348	0.717286	0.553191	0.808051	0.815463	0.834515	0.626837	-0.73224	-0.81049	0.870354	-0.761855	0.870367
	Inglehart Y-axis	2	+																															1	0.691741	-0.64464	0.729053	-0.644898	0.486066	0.459576	0.715971	0.644915	0.585968	0.609828	-0.63104	-0.76049	0.673672	-0.686608	0.673681
Experimental cluster: Country success indicators	Government effectiveness	1	+																																1	-0.657988	0.755213	-0.666964	0.369947	0.565153	0.843938	0.784737	0.615326	0.760464	-0.68073	-0.93822	0.847192	-0.863402	0.847144
	Civil liberties	2	-																																	1	-0.627561	0.879174	-0.250671	-0.400168	-0.6489	-0.63912	-0.61326	-0.53113	0.643352	0.816779	-0.636186	0.678171	-0.636132
	The global sustainable competitiveness index	3	+																																		1	-0.685771	0.297826	0.52563	0.774093	0.712499	0.66154	0.682332	-0.67838	-0.82686	0.740763	-0.723472	0.740738
	Human rights and rule of law index	4	-																																			1	-0.295081	-0.471275	-0.71886	-0.7044	-0.66045	-0.53997	0.646919	0.852977	-0.705336	0.701727	-0.705319
	Wealth per adult	5	+																																				1	0.242602	0.440785	0.495016	0.50321	0.22244	-0.28239	-0.45304	0.683742	-0.600375	0.683813
	Ecological footprint per capita	6	+																																					1	0.585315	0.583185	0.441721	0.49593	-0.48086	-0.63905	0.603265	-0.599487	0.603144
	Environmental health	7	+																																						1	0.961461	0.742988	0.868618	-0.81406	-0.92149	0.867921	-0.824037	0.867892
	Air quality	8	+																																							1	0.854927	0.770115	-0.80684	-0.879	0.871369	-0.778617	0.871352
	PM2.5 exposure	9	+																																								1	0.50734	-0.653	-0.72024	0.762888	-0.633923	0.762916
	Life expectancy at birth	10	+																																									1	-0.66235	-0.80268	0.659618	-0.723089	0.659542
	Death rates from air pollution	11	-																																										1	0.799644	-0.668153	0.679742	-0.668134
	Positive peace index	12	-																																											1	-0.902089	0.90139	-0.902065
	Country Success (17 indicators, 173 countries)	13	+																																												1	-0.867317	1
	Country Priority (17 indicators, 173 countries)	14	-																																													1	-0.867273
	Country national competitiveness degree	15	+																																														1

## Sheet: Table S3D
Table S3D. The correlations of the cities' indicators.
green	indicate synergies between indicators
pink	indicate trade-offs between indicators
				Quality of life indicators									Climate change indicators
	Indicator:			Quality of life index	Purchasing power index	Safety index	Health care index	Cost of living index	Property price to income ratio	Traffic commute time index	Pollution index	Climate index	Global Gridded Model of Carbon Footprints (GGMCF) Footprint/cap(t CO2)	BASIC GHG emissions data for C40 cities, total emission per capita (tCO2e)
				1	2	3	4	5	6	7	8	9	1	2
Plus (+) or minus (-) indicates that a greater (lesser) criterion value corresponds to a greater significance by city:				+	+	+	+	-	-	-	-	+	-	-
Quality of life indicators	Quality of life index	1	+	1	0.831826	0.349598	0.616105	0.643879	-0.63757	-0.59434	-0.87778	0.051055	0.560878	0.527022
	Purchasing power index	2	+		1	0.062303	0.506583	0.735324	-0.59792	-0.31931	-0.63006	-0.11412	0.636349	0.605761
	Safety index	3	+			1	0.261326	0.053642	0.117928	-0.35546	-0.27824	-0.19592	0.206672	0.195005
	Health care index	4	+				1	0.448383	-0.18306	-0.22241	-0.51618	0.078222	0.222488	0.259582
	Cost of living index	5	-					1	-0.35151	-0.21356	-0.60933	0.013034	0.591015	0.381132
	Property price to income ratio	6	-						1	0.326988	0.430968	0.090377	-0.405051	-0.421519
	Traffic commute time index	7	-							1	0.518134	0.089962	-0.390275	-0.264649
	Pollution index	8	-								1	-0.01958	-0.450601	-0.367758
	Climate index	9	+									1	-0.256729	-0.129975
Climate change indicators	Global Gridded Model of Carbon Footprints (GGMCF) Footprint/cap(t CO2)	1	-										1	0.594579
	BASIC GHG emissions data for C40 cities, total emission per capita (tCO2e)	2	-											1
